# Supplementary material for: Tracing Bai-Yue Ancestry in Aboriginal Li People on Hainan Island
Source: Mol Biol Evol. 2022 Sep 29;39(10):msac210. doi: 10.1093/molbev/msac210 (PMC9585476; doi:10.1093/molbev/msac210)
Supplement: msac210_Supplementary_Data [file msac210_supplementary_data.zip › Table S11.xlsx]

## Sheet: Table S11
Gene Symbol	Description	Chromosome	Variant Number	Top PBS Value
SDF4	stromal cell derived factor 4	1	1	0.4368
PRDM16	PR/SET domain 16	1	1	0.4765
TMEM50A	transmembrane protein 50A	1	1	0.4748
OLFM3	olfactomedin 3	1	1	0.4313
MSTO2P	misato family member 2, pseudogene	1	1	0.5653
MSTO1	misato mitochondrial distribution and morphology regulator 1	1	1	0.5653
DAP3	death associated protein 3	1	1	0.5653
AIM2	absent in melanoma 2	1	21	0.5895
RAD1P2	RAD1 pseudogene 2	1	1	0.4364
IL24	interleukin 24	1	1	0.4339
FAIM3	Fc fragment of IgM receptor	1	1	0.4339
CR1	complement C3b/C4b receptor 1 (Knops blood group)	1	51	0.5867
KCNS3	potassium voltage-gated channel modifier subfamily S member 3	2	5	0.4832
FAM178B	family with sequence similarity 178 member B	2	2	0.4798
NPAS2	neuronal PAS domain protein 2	2	14	0.4885
GACAT1	gastric cancer associated transcript 1	2	1	0.4981
ADAM23	ADAM metallopeptidase domain 23	2	6	0.4845
ERBB4	erb-b2 receptor tyrosine kinase 4	2	3	0.5131
PID1	phosphotyrosine interaction domain containing 1	2	4	0.4566
QRICH1	glutamine rich 1	3	2	0.4386
DAG1	dystroglycan 1	3	1	0.5172
BSN	bassoon presynaptic cytomatrix protein	3	1	0.4607
SEMA3F	semaphorin 3F	3	9	0.5164
SLC38A3	solute carrier family 38 member 3	3	3	0.5164
GNAI2	G protein subunit alpha i2	3	10	0.5351
SEMA3B	semaphorin 3B	3	4	0.5164
LSMEM2	leucine rich single-pass membrane protein 2	3	3	0.535
IFRD2	interferon related developmental regulator 2	3	2	0.5164
HYAL3	hyaluronidase 3	3	6	0.5164
NAT6	N-acetyltransferase 6	3	4	0.5164
HYAL1	hyaluronidase 1	3	5	0.5164
HYAL2	hyaluronidase 2	3	2	0.5164
TUSC2	tumor suppressor 2, mitochondrial calcium regulator	3	3	0.5164
RASSF1	Ras association domain family member 1	3	6	0.5164
ZMYND10	zinc finger MYND-type containing 10	3	2	0.5164
ZMYND10-AS1	ZMYND10 antisense RNA 1	3	1	0.5164
NPRL2	NPR2 like, GATOR1 complex subunit	3	2	0.5164
CYB561D2	cytochrome b561 family member D2	3	3	0.5164
CACNA2D2	calcium voltage-gated channel auxiliary subunit alpha2delta 2	3	5	0.5517
SLC25A26	solute carrier family 25 member 26	3	1	0.4513
PVRL3	nectin cell adhesion molecule 3	3	3	0.4756
MYLK	myosin light chain kinase	3	4	0.517
RHO	rhodopsin	3	1	0.5713
H1FOO	H1.8 linker histone	3	1	0.572
EIF2B5	eukaryotic translation initiation factor 2B subunit epsilon	3	10	0.5041
ECE2	endothelin converting enzyme 2	3	9	0.5041
MUC4	mucin 4, cell surface associated	3	1	0.5466
TXK	TXK tyrosine kinase	4	4	0.5137
FRAS1	Fraser extracellular matrix complex subunit 1	4	8	0.44
SMARCA5	SWI/SNF related, matrix associated, actin dependent regulator of chromatin, subfamily a, member 5	4	1	0.5352
FREM3	FRAS1 related extracellular matrix 3	4	2	0.6085
GUSBP5	GUSB pseudogene 5	4	1	0.4441
GYPB	glycophorin B (MNS blood group)	4	1	0.4957
TRIML2	tripartite motif family like 2	4	3	0.5148
TRIML1	tripartite motif family like 1	4	2	0.5469
ARL15	ADP ribosylation factor like GTPase 15	5	9	0.4856
ELL2	elongation factor for RNA polymerase II 2	5	1	0.4448
GPX3	glutathione peroxidase 3	5	3	0.4398
TNIP1	TNFAIP3 interacting protein 1	5	2	0.4398
SPARC	secreted protein acidic and cysteine rich	5	1	0.4421
F12	coagulation factor XII	5	1	0.442
GRK6	G protein-coupled receptor kinase 6	5	1	0.442
USP8P1	USP8 pseudogene 1	6	1	0.5688
HCP5	HLA complex P5	6	1	0.4312
HLA-DPA1	major histocompatibility complex, class II, DP alpha 1	6	125	0.6014
HLA-DPB1	major histocompatibility complex, class II, DP beta 1	6	2	0.6014
C6orf58	chromosome 6 open reading frame 58	6	1	0.513
ZC3H12D	zinc finger CCCH-type containing 12D	6	12	0.5852
RMND1	required for meiotic nuclear division 1 homolog	6	1	0.4445
IL6	interleukin 6	7	3	0.6053
MAGI2	membrane associated guanylate kinase, WW and PDZ domain containing 2	7	10	0.5633
PTPRN2	protein tyrosine phosphatase receptor type N2	7	1	0.4711
CLVS1	clavesin 1	8	43	0.604
ZBTB10	zinc finger and BTB domain containing 10	8	6	0.5785
CCDC26	CCDC26 long non-coding RNA	8	4	0.4687
TRAPPC9	trafficking protein particle complex subunit 9	8	1	0.4391
KIF24	kinesin family member 24	9	10	0.456
NUDT2	nudix hydrolase 2	9	4	0.456
KIAA1161	myogenesis regulating glycosidase (putative)	9	1	0.456
FRMD4A	FERM domain containing 4A	10	1	0.4326
ARNTL	aryl hydrocarbon receptor nuclear translocator like	11	1	0.4383
BTBD10	BTB domain containing 10	11	1	0.4383
CKAP5	cytoskeleton associated protein 5	11	1	0.4571
LRP4	LDL receptor related protein 4	11	1	0.4571
C11orf49	chromosome 11 open reading frame 49	11	2	0.4388
MADD	MAP kinase activating death domain	11	5	0.5281
CELF1	CUGBP Elav-like family member 1	11	1	0.5186
AGBL2	AGBL carboxypeptidase 2	11	1	0.4349
FNBP4	formin binding protein 4	11	2	0.499
NUP160	nucleoporin 160	11	1	0.5013
PTPRJ	protein tyrosine phosphatase receptor type J	11	3	0.57
TRIM51CP	tripartite motif-containing 51C, pseudogene	11	1	0.5281
OR4A3P	olfactory receptor family 4 subfamily A member 3 pseudogene	11	1	0.4647
OR4A17P	olfactory receptor family 4 subfamily A member 17 pseudogene	11	1	0.4302
MYRF	myelin regulatory factor	11	15	0.9975
TMEM258	transmembrane protein 258	11	13	0.9975
FADS2	fatty acid desaturase 2	11	51	1.2206
FADS1	fatty acid desaturase 1	11	20	1.0194
MIR1908	microRNA 1908	11	1	0.9056
CD3E	CD3e molecule	11	1	0.4438
CD3G	CD3g molecule	11	7	0.596
UBE4A	ubiquitination factor E4A	11	20	0.622
ATP5L	ATP synthase membrane subunit g	11	17	0.6059
KMT2A	lysine methyltransferase 2A	11	15	0.8415
TMEM25	transmembrane protein 25	11	42	0.9975
IFT46	intraflagellar transport 46	11	26	0.8392
RPL5P30	ribosomal protein L5 pseudogene 30	11	1	0.6827
ARCN1	archain 1	11	31	0.8556
DDX6	DEAD-box helicase 6	11	9	0.8099
SETP16	SET pseudogene 16	11	1	0.5037
CXCR5	C-X-C motif chemokine receptor 5	11	13	0.8119
BCL9L	BCL9 like	11	18	0.7338
UPK2	uroplakin 2	11	10	0.7319
DIP2B	disco interacting protein 2 homolog B	12	12	0.5116
FLT3	fms related receptor tyrosine kinase 3	13	5	0.7388
DOCK9	dedicator of cytokinesis 9	13	1	0.4361
C14orf80	tubulin epsilon and delta complex 1	14	1	0.5402
TMEM121	transmembrane protein 121	14	4	0.6681
ATP5G1P1	ATP synthase membrane subunit c locus 1 pseudogene 1	14	1	0.5988
ELK2BP	ETS transcription factor ELK2B, pseudogene	14	12	0.6505
IGHE	immunoglobulin heavy constant epsilon	14	4	1.1186
OCA2	OCA2 melanosomal transmembrane protein	15	1	0.4773
PLA2G4E	phospholipase A2 group IVE	15	1	0.4622
SEMA7A	semaphorin 7A (John Milton Hagen blood group)	15	2	0.4536
UBL7	ubiquitin like 7	15	26	0.5352
UBL7-AS1	UBL7 divergent transcript	15	13	0.5109
ARID3B	AT-rich interaction domain 3B	15	24	0.5259
CLK3	CDC like kinase 3	15	11	0.5259
EDC3	enhancer of mRNA decapping 3	15	8	0.5259
CDK10	cyclin dependent kinase 10	16	2	0.4537
SPATA2L	spermatogenesis associated 2 like	16	2	0.4537
VPS9D1	VPS9 domain containing 1	16	9	0.5096
VPS9D1-AS1	VPS9D1 antisense RNA 1	16	4	0.5096
TNFRSF13B	TNF receptor superfamily member 13B	17	1	0.4469
FDXR	ferredoxin reductase	17	1	0.5195
ANKRD20A5P	ankyrin repeat domain 20 family member A5, pseudogene	18	3	0.4962
ZNF521	zinc finger protein 521	18	1	0.433
BTBD2	BTB domain containing 2	19	1	0.448
NCLN	nicalin	19	1	0.4304
DUS3L	dihydrouridine synthase 3 like	19	1	0.4319
CD22	CD22 molecule	19	1	0.5375
CLC	Charcot-Leyden crystal galectin	19	27	0.4965
TMPRSS2	transmembrane serine protease 2	21	2	0.5967
AP1B1	adaptor related protein complex 1 subunit beta 1	22	2	0.5017
RFPL1S	RFPL1 antisense RNA 1	22	2	0.4356
TCF20	transcription factor 20	22	9	0.4757
