# Supplementary material for: Tracing Bai-Yue Ancestry in Aboriginal Li People on Hainan Island
Source: Mol Biol Evol. 2022 Sep 29;39(10):msac210. doi: 10.1093/molbev/msac210 (PMC9585476; doi:10.1093/molbev/msac210)
Supplement: msac210_Supplementary_Data [file msac210_supplementary_data.zip › Table S12.xlsx]

## Sheet: Table S12
Group	Category	Term	Description	log10(P-value)	log10(q-value)	Count	Involved Genes
hsa04640	KEGG Pathway	hsa04640	Hematopoietic cell lineage	-8.52424	-4.16334	9/113	CD3E,CD3G,CD22,CR1,FLT3,GYPB,HLA-DPA1,HLA-DPB1,IL6
	KEGG Pathway	ko04640	Hematopoietic cell lineage	-7.75414	-3.69428	8/97	CD3E,CD3G,CD22,CR1,FLT3,HLA-DPA1,HLA-DPB1,IL6
	Reactome Gene Sets	R-HSA-202427	Phosphorylation of CD3 and TCR zeta chains	-7.31061	-3.42684	5/22	CD3E,CD3G,HLA-DPA1,HLA-DPB1,PTPRJ
	Reactome Gene Sets	R-HSA-202430	Translocation of ZAP-70 to Immunological synapse	-5.79169	-2.05424	4/19	CD3E,CD3G,HLA-DPA1,HLA-DPB1
	Reactome Gene Sets	R-HSA-389948	PD-1 signaling	-5.43914	-1.92334	4/23	CD3E,CD3G,HLA-DPA1,HLA-DPB1
	GO Biological Processes	GO:0046651	lymphocyte proliferation	-5.05248	-1.85684	9/290	CD3E,CD22,CLC,CR1,FLT3,HLA-DPA1,HLA-DPB1,IL6,TNFRSF13B
	GO Biological Processes	GO:0032943	mononuclear cell proliferation	-5.01676	-1.85684	9/293	CD3E,CD22,CLC,CR1,FLT3,HLA-DPA1,HLA-DPB1,IL6,TNFRSF13B
	GO Biological Processes	GO:0050670	regulation of lymphocyte proliferation	-4.95825	-1.85684	8/226	CD3E,CD22,CLC,CR1,HLA-DPA1,HLA-DPB1,IL6,TNFRSF13B
	GO Biological Processes	GO:0032944	regulation of mononuclear cell proliferation	-4.93051	-1.85684	8/228	CD3E,CD22,CLC,CR1,HLA-DPA1,HLA-DPB1,IL6,TNFRSF13B
	GO Biological Processes	GO:0046649	lymphocyte activation	-4.80845	-1.76978	14/775	CXCR5,CD3E,CD3G,CD22,CLC,CR1,FLT3,HLA-DPA1,HLA-DPB1,IGHE,IL6,PTPRJ,TUSC2,TNFRSF13B
	Reactome Gene Sets	R-HSA-202433	Generation of second messenger molecules	-4.7372	-1.72068	4/34	CD3E,CD3G,HLA-DPA1,HLA-DPB1
	GO Biological Processes	GO:0070661	leukocyte proliferation	-4.71326	-1.72068	9/320	CD3E,CD22,CLC,CR1,FLT3,HLA-DPA1,HLA-DPB1,IL6,TNFRSF13B
	GO Biological Processes	GO:0070663	regulation of leukocyte proliferation	-4.69276	-1.72068	8/246	CD3E,CD22,CLC,CR1,HLA-DPA1,HLA-DPB1,IL6,TNFRSF13B
	GO Biological Processes	GO:0002429	immune response-activating cell surface receptor signaling pathway	-4.17682	-1.43698	8/291	CD3E,CD22,CR1,HLA-DPB1,IGHE,PTPRJ,TXK,EIF2B5
	GO Biological Processes	GO:0002757	immune response-activating signal transduction	-4.17682	-1.43698	8/291	CD3E,CD22,CR1,HLA-DPB1,IGHE,PTPRJ,TXK,EIF2B5
	GO Biological Processes	GO:0002253	activation of immune response	-4.17008	-1.43698	9/376	CD3E,CD22,CR1,HLA-DPB1,IGHE,PTPRJ,TXK,EIF2B5,AIM2
	GO Biological Processes	GO:0001819	positive regulation of cytokine production	-4.16441	-1.43698	10/468	CD3E,HLA-DPA1,HLA-DPB1,IL6,PTPRJ,TXK,SEMA7A,HYAL2,AIM2,TUSC2
	KEGG Pathway	ko04672	Intestinal immune network for IgA production	-4.10078	-1.3931	4/49	HLA-DPA1,HLA-DPB1,IL6,TNFRSF13B
	GO Biological Processes	GO:0002768	immune response-regulating cell surface receptor signaling pathway	-3.93847	-1.26777	8/315	CD3E,CD22,CR1,HLA-DPB1,IGHE,PTPRJ,TXK,EIF2B5
	GO Biological Processes	GO:0050851	antigen receptor-mediated signaling pathway	-3.87516	-1.25221	7/240	CD3E,CD22,HLA-DPB1,IGHE,PTPRJ,TXK,EIF2B5
	KEGG Pathway	ko04659	Th17 cell differentiation	-3.8415	-1.23962	5/107	CD3E,CD3G,HLA-DPA1,HLA-DPB1,IL6
	GO Biological Processes	GO:0042129	regulation of T cell proliferation	-3.80943	-1.21938	6/172	CD3E,CLC,CR1,HLA-DPA1,HLA-DPB1,IL6
	KEGG Pathway	hsa04672	Intestinal immune network for IgA production	-3.78429	-1.20714	4/59	HLA-DPA1,HLA-DPB1,IL6,TNFRSF13B
	GO Biological Processes	GO:0032609	interferon-gamma production	-3.74849	-1.20714	5/112	CD3E,CR1,HLA-DPA1,HLA-DPB1,TXK
	GO Biological Processes	GO:0032649	regulation of interferon-gamma production	-3.74849	-1.20714	5/112	CD3E,CR1,HLA-DPA1,HLA-DPB1,TXK
	KEGG Pathway	hsa04659	Th17 cell differentiation	-3.74849	-1.20714	5/112	CD3E,CD3G,HLA-DPA1,HLA-DPB1,IL6
	Reactome Gene Sets	R-HSA-202403	TCR signaling	-3.60885	-1.11128	5/120	CD3E,CD3G,HLA-DPA1,HLA-DPB1,PTPRJ
	GO Biological Processes	GO:0050852	T cell receptor signaling pathway	-3.55914	-1.06747	5/123	CD3E,HLA-DPB1,PTPRJ,TXK,EIF2B5
	Reactome Gene Sets	R-HSA-388841	Costimulation by the CD28 family	-3.52119	-1.05239	4/69	CD3E,CD3G,HLA-DPA1,HLA-DPB1
	GO Biological Processes	GO:0032729	positive regulation of interferon-gamma production	-3.45029	-1.00347	4/72	CD3E,HLA-DPA1,HLA-DPB1,TXK
	GO Biological Processes	GO:0001817	regulation of cytokine production	-3.44946	-1.00347	12/799	CD3E,CLC,CR1,HLA-DPA1,HLA-DPB1,IL6,PTPRJ,TXK,SEMA7A,HYAL2,AIM2,TUSC2
	GO Biological Processes	GO:0042098	T cell proliferation	-3.44529	-1.00347	6/201	CD3E,CLC,CR1,HLA-DPA1,HLA-DPB1,IL6
	GO Biological Processes	GO:0002764	immune response-regulating signaling pathway	-3.43454	-1.00023	9/472	CD3E,CD22,CR1,HLA-DPB1,IGHE,PTPRJ,TXK,EIF2B5,TNIP1
	GO Biological Processes	GO:0050778	positive regulation of immune response	-3.4317	-1.00023	10/577	CD3E,CD22,CR1,HLA-DPB1,IGHE,IL6,PTPRJ,TXK,EIF2B5,AIM2
	GO Biological Processes	GO:0002440	production of molecular mediator of immune response	-3.2044	-0.830276	7/310	CD22,CLC,CR1,HLA-DPA1,HLA-DPB1,IL6,SEMA7A
	GO Biological Processes	GO:0051249	regulation of lymphocyte activation	-3.16332	-0.821668	9/515	CD3E,CD22,CLC,CR1,HLA-DPA1,HLA-DPB1,IGHE,IL6,TNFRSF13B
	KEGG Pathway	ko04658	Th1 and Th2 cell differentiation	-3.04736	-0.754652	4/92	CD3E,CD3G,HLA-DPA1,HLA-DPB1
	KEGG Pathway	ko05332	Graft-versus-host disease	-3.04097	-0.751956	3/41	HLA-DPA1,HLA-DPB1,IL6
	GO Biological Processes	GO:0050865	regulation of cell activation	-3.0339	-0.748556	10/650	CD3E,CD22,CLC,CR1,HLA-DPA1,HLA-DPB1,IGHE,IL6,TXK,TNFRSF13B
	GO Biological Processes	GO:0045785	positive regulation of cell adhesion	-2.9942	-0.7334	8/437	CD3E,CR1,DAG1,HLA-DPA1,HLA-DPB1,HYAL1,IL6,PTPRJ
	GO Biological Processes	GO:0002252	immune effector process	-2.99393	-0.7334	10/658	CD22,CLC,CR1,HLA-DPA1,HLA-DPB1,IGHE,IL6,PTPRJ,SEMA7A,TUSC2
	KEGG Pathway	ko04940	Type I diabetes mellitus	-2.98031	-0.727624	3/43	HLA-DPA1,HLA-DPB1,PTPRN2
	Reactome Gene Sets	R-HSA-202424	Downstream TCR signaling	-2.94511	-0.704791	4/98	CD3E,CD3G,HLA-DPA1,HLA-DPB1
	KEGG Pathway	hsa04658	Th1 and Th2 cell differentiation	-2.94511	-0.704791	4/98	CD3E,CD3G,HLA-DPA1,HLA-DPB1
	GO Biological Processes	GO:0042102	positive regulation of T cell proliferation	-2.89656	-0.67061	4/101	CD3E,HLA-DPA1,HLA-DPB1,IL6
	KEGG Pathway	hsa05332	Graft-versus-host disease	-2.89479	-0.67061	3/46	HLA-DPA1,HLA-DPB1,IL6
	KEGG Pathway	hsa04940	Type I diabetes mellitus	-2.86761	-0.655929	3/47	HLA-DPA1,HLA-DPB1,PTPRN2
	GO Biological Processes	GO:0002694	regulation of leukocyte activation	-2.67557	-0.521504	9/606	CD3E,CD22,CLC,CR1,HLA-DPA1,HLA-DPB1,IGHE,IL6,TNFRSF13B
	GO Biological Processes	GO:0002250	adaptive immune response	-2.66153	-0.515475	10/730	CD3E,CD3G,CLC,CR1,HLA-DPA1,HLA-DPB1,IGHE,IL6,TXK,TNFRSF13B
	GO Biological Processes	GO:0050870	positive regulation of T cell activation	-2.4693	-0.351446	5/216	CD3E,CR1,HLA-DPA1,HLA-DPB1,IL6
	KEGG Pathway	ko05321	Inflammatory bowel disease (IBD)	-2.46356	-0.349796	3/65	HLA-DPA1,HLA-DPB1,IL6
	GO Biological Processes	GO:0002377	immunoglobulin production	-2.46077	-0.349796	5/217	CD22,CR1,HLA-DPA1,HLA-DPB1,IL6
	KEGG Pathway	hsa05321	Inflammatory bowel disease (IBD)	-2.42638	-0.327579	3/67	HLA-DPA1,HLA-DPB1,IL6
	GO Biological Processes	GO:0050671	positive regulation of lymphocyte proliferation	-2.41556	-0.324174	4/137	CD3E,HLA-DPA1,HLA-DPB1,IL6
	GO Biological Processes	GO:0032946	positive regulation of mononuclear cell proliferation	-2.40432	-0.317583	4/138	CD3E,HLA-DPA1,HLA-DPB1,IL6
	KEGG Pathway	hsa05416	Viral myocarditis	-2.37283	-0.289022	3/70	DAG1,HLA-DPA1,HLA-DPB1
	GO Biological Processes	GO:0050863	regulation of T cell activation	-2.35043	-0.278646	6/330	CD3E,CLC,CR1,HLA-DPA1,HLA-DPB1,IL6
	KEGG Pathway	ko04514	Cell adhesion molecules (CAMs)	-2.33881	-0.274281	4/144	CD22,HLA-DPA1,HLA-DPB1,NECTIN3
	GO Biological Processes	GO:0002443	leukocyte mediated immunity	-2.32946	-0.267417	7/443	CLC,CR1,HLA-DPA1,HLA-DPB1,IGHE,IL6,TUSC2
	KEGG Pathway	hsa05140	Leishmania infection	-2.32174	-0.2662	3/73	CR1,HLA-DPA1,HLA-DPB1
	KEGG Pathway	ko05140	Leishmaniasis	-2.32174	-0.2662	3/73	CR1,HLA-DPA1,HLA-DPB1
	GO Biological Processes	GO:1903039	positive regulation of leukocyte cell-cell adhesion	-2.28412	-0.237224	5/239	CD3E,CR1,HLA-DPA1,HLA-DPB1,IL6
	GO Biological Processes	GO:0070665	positive regulation of leukocyte proliferation	-2.27637	-0.235624	4/150	CD3E,HLA-DPA1,HLA-DPB1,IL6
	KEGG Pathway	hsa04514	Cell adhesion molecules (CAMs)	-2.24623	-0.211671	4/153	CD22,HLA-DPA1,HLA-DPB1,NECTIN3
	GO Biological Processes	GO:0002449	lymphocyte mediated immunity	-2.22246	-0.194001	6/351	CLC,CR1,HLA-DPA1,HLA-DPB1,IGHE,IL6
	GO Biological Processes	GO:0002460	adaptive immune response based on somatic recombination of immune receptors built from immunoglobulin superfamily domains	-2.18195	-0.161204	6/358	CLC,CR1,HLA-DPA1,HLA-DPB1,IGHE,IL6
	KEGG Pathway	hsa05166	HTLV-I infection	-2.1606	-0.146667	5/256	CD3E,CD3G,HLA-DPA1,HLA-DPB1,IL6
	KEGG Pathway	ko05166	HTLV-I infection	-2.1606	-0.146667	5/256	CD3E,CD3G,HLA-DPA1,HLA-DPB1,IL6
	GO Biological Processes	GO:0051251	positive regulation of lymphocyte activation	-2.15926	-0.146667	6/362	CD3E,CR1,HLA-DPA1,HLA-DPB1,IGHE,IL6
	GO Biological Processes	GO:0007159	leukocyte cell-cell adhesion	-2.10936	-0.110191	6/371	CD3E,CR1,HLA-DPA1,HLA-DPB1,IL6,TNIP1
	GO Biological Processes	GO:0042110	T cell activation	-2.10263	-0.105348	7/489	CD3E,CD3G,CLC,CR1,HLA-DPA1,HLA-DPB1,IL6
	WikiPathways	WP2328	Allograft Rejection	-2.08353	-0.0918543	3/89	CXCR5,HLA-DPA1,HLA-DPB1
	KEGG Pathway	ko05323	Rheumatoid arthritis	-2.07026	-0.0857687	3/90	HLA-DPA1,HLA-DPB1,IL6
	KEGG Pathway	ko05164	Influenza A	-2.06146	-0.0825794	4/173	HLA-DPA1,HLA-DPB1,IL6,TMPRSS2
	KEGG Pathway	ko05152	Tuberculosis	-2.01089	-0.0444497	4/179	CR1,HLA-DPA1,HLA-DPB1,IL6
WP4853	WikiPathways	WP4853	Linoleic acid metabolism affected by coronavirus infection	-5.71617	-2.05424	3/6	FADS1,FADS2,MIR1908
	WikiPathways	WP4586	Metabolism of alpha-linolenic acid	-5.47461	-1.92334	3/7	FADS1,FADS2,MIR1908
	WikiPathways	WP4723	Omega-3 / omega-6 fatty acid synthesis	-4.37247	-1.47398	3/15	FADS1,FADS2,MIR1908
	WikiPathways	WP4724	Omega-9 fatty acid synthesis	-4.28377	-1.45435	3/16	FADS1,FADS2,MIR1908
	WikiPathways	WP4718	Cholesterol metabolism with Bloch and Kandutsch-Russell pathways	-2.84104	-0.632434	3/48	FADS1,FADS2,MIR1908
GO:0071493	GO Biological Processes	GO:0071493	cellular response to UV-B	-5.27197	-1.91107	3/8	HYAL1,HYAL3,HYAL2
	KEGG Pathway	M00077	Chondroitin sulfate degradation	-5.27197	-1.91107	3/8	HYAL1,HYAL3,HYAL2
	KEGG Pathway	hsa_M00077	Chondroitin sulfate degradation	-5.27197	-1.91107	3/8	HYAL1,HYAL3,HYAL2
	KEGG Pathway	M00076	Dermatan sulfate degradation	-5.09735	-1.85684	3/9	HYAL1,HYAL3,HYAL2
	KEGG Pathway	hsa_M00076	Dermatan sulfate degradation	-5.09735	-1.85684	3/9	HYAL1,HYAL3,HYAL2
	GO Biological Processes	GO:0030214	hyaluronan catabolic process	-4.94393	-1.85684	3/10	HYAL1,HYAL3,HYAL2
	Reactome Gene Sets	R-HSA-2160916	Hyaluronan uptake and degradation	-4.68364	-1.72068	3/12	HYAL1,HYAL3,HYAL2
	GO Biological Processes	GO:0010224	response to UV-B	-4.20093	-1.43698	3/17	HYAL1,HYAL3,HYAL2
	Reactome Gene Sets	R-HSA-2142845	Hyaluronan metabolism	-4.20093	-1.43698	3/17	HYAL1,HYAL3,HYAL2
	KEGG Pathway	hsa00531	Glycosaminoglycan degradation	-4.05006	-1.3704	3/19	HYAL1,HYAL3,HYAL2
	KEGG Pathway	ko00531	Glycosaminoglycan degradation	-4.05006	-1.3704	3/19	HYAL1,HYAL3,HYAL2
	GO Biological Processes	GO:0006027	glycosaminoglycan catabolic process	-3.63172	-1.12208	3/26	HYAL1,HYAL3,HYAL2
	GO Biological Processes	GO:0030212	hyaluronan metabolic process	-3.40131	-0.979936	3/31	HYAL1,HYAL3,HYAL2
	GO Biological Processes	GO:0006026	aminoglycan catabolic process	-3.36003	-0.951643	3/32	HYAL1,HYAL3,HYAL2
	GO Biological Processes	GO:0071214	cellular response to abiotic stimulus	-3.0228	-0.748259	7/333	DAG1,HYAL1,MYLK,RHO,HYAL3,HYAL2,SLC38A3
	GO Biological Processes	GO:0104004	cellular response to environmental stimulus	-3.0228	-0.748259	7/333	DAG1,HYAL1,MYLK,RHO,HYAL3,HYAL2,SLC38A3
	GO Biological Processes	GO:0046677	response to antibiotic	-2.86761	-0.655929	3/47	HYAL1,HYAL3,HYAL2
	GO Biological Processes	GO:0071347	cellular response to interleukin-1	-2.71727	-0.557102	4/113	HYAL1,IL6,HYAL3,HYAL2
	GO Biological Processes	GO:0071482	cellular response to light stimulus	-2.57077	-0.440323	4/124	HYAL1,RHO,HYAL3,HYAL2
	GO Biological Processes	GO:0071356	cellular response to tumor necrosis factor	-2.36188	-0.282014	5/229	HYAL1,HYAL3,HYAL2,AIM2,PID1
	GO Biological Processes	GO:0070555	response to interleukin-1	-2.34951	-0.278646	4/143	HYAL1,IL6,HYAL3,HYAL2
	Canonical Pathways	M3468	NABA ECM REGULATORS	-2.29171	-0.242571	5/238	F12,HYAL1,HYAL3,HYAL2,ADAM23
	GO Biological Processes	GO:0009411	response to UV	-2.27637	-0.235624	4/150	HYAL1,HYAL3,HYAL2,SDF4
	GO Biological Processes	GO:0034612	response to tumor necrosis factor	-2.18166	-0.161204	5/253	HYAL1,HYAL3,HYAL2,AIM2,PID1
	GO Biological Processes	GO:1903510	mucopolysaccharide metabolic process	-2.12437	-0.117586	3/86	HYAL1,HYAL3,HYAL2
	GO Biological Processes	GO:0034644	cellular response to UV	-2.05716	-0.0818655	3/91	HYAL1,HYAL3,HYAL2
GO:0018108	GO Biological Processes	GO:0018108	peptidyl-tyrosine phosphorylation	-4.96934	-1.85684	10/376	CD3E,CLK3,ERBB4,FLT3,IL6,LRP4,PTPRJ,TXK,HYAL2,IL24
	GO Biological Processes	GO:0018212	peptidyl-tyrosine modification	-4.9395	-1.85684	10/379	CD3E,CLK3,ERBB4,FLT3,IL6,LRP4,PTPRJ,TXK,HYAL2,IL24
	GO Biological Processes	GO:0050730	regulation of peptidyl-tyrosine phosphorylation	-4.47419	-1.55534	8/264	CD3E,ERBB4,FLT3,IL6,LRP4,PTPRJ,HYAL2,IL24
	GO Biological Processes	GO:0050731	positive regulation of peptidyl-tyrosine phosphorylation	-4.46908	-1.55534	7/193	CD3E,ERBB4,FLT3,IL6,LRP4,PTPRJ,IL24
	GO Biological Processes	GO:0042531	positive regulation of tyrosine phosphorylation of STAT protein	-3.52119	-1.05239	4/69	ERBB4,FLT3,IL6,IL24
	GO Biological Processes	GO:0043408	regulation of MAPK cascade	-3.47066	-1.01285	11/680	DAG1,ERBB4,FLT3,GNAI2,IL6,PTPRJ,SEMA7A,CDK10,MADD,HYAL2,TNIP1
	GO Biological Processes	GO:0042509	regulation of tyrosine phosphorylation of STAT protein	-3.15726	-0.821668	4/86	ERBB4,FLT3,IL6,IL24
	GO Biological Processes	GO:0007260	tyrosine phosphorylation of STAT protein	-3.10129	-0.797298	4/89	ERBB4,FLT3,IL6,IL24
	GO Biological Processes	GO:0000165	MAPK cascade	-2.98034	-0.727624	11/780	DAG1,ERBB4,FLT3,GNAI2,IL6,PTPRJ,SEMA7A,CDK10,MADD,HYAL2,TNIP1
	GO Biological Processes	GO:0043410	positive regulation of MAPK cascade	-2.72607	-0.558297	8/482	ERBB4,FLT3,GNAI2,IL6,PTPRJ,SEMA7A,CDK10,MADD
	GO Biological Processes	GO:0001934	positive regulation of protein phosphorylation	-2.67014	-0.521434	10/728	CD3E,DAG1,ERBB4,FLT3,IL6,LRP4,PTPRJ,SEMA7A,MADD,IL24
	GO Biological Processes	GO:0031099	regeneration	-2.63148	-0.490694	5/198	DAG1,ERBB4,FLT3,IL6,TXK
	GO Biological Processes	GO:0042246	tissue regeneration	-2.33851	-0.274281	3/72	DAG1,ERBB4,TXK
	GO Biological Processes	GO:0001776	leukocyte homeostasis	-2.11059	-0.110191	3/87	FLT3,IL6,TNFRSF13B
	GO Biological Processes	GO:0007259	receptor signaling pathway via JAK-STAT	-2.07878	-0.0889486	4/171	ERBB4,FLT3,IL6,IL24
	KEGG Pathway	ko04060	Cytokine-cytokine receptor interaction	-2.06622	-0.0855391	5/270	CXCR5,FLT3,IL6,IL24,TNFRSF13B
	GO Biological Processes	GO:0050878	regulation of body fluid levels	-2.05046	-0.0769554	6/382	ERBB4,F12,GNAI2,IL6,TXK,HYAL2
	KEGG Pathway	ko05202	Transcriptional misregulation in cancer	-2.00266	-0.0414402	4/180	FLT3,IL6,KMT2A,TMPRSS2
GO:0050771	GO Biological Processes	GO:0050771	negative regulation of axonogenesis	-4.91671	-1.85684	5/64	LRP4,SEMA3F,SEMA3B,SEMA7A,DIP2B
	GO Biological Processes	GO:0030308	negative regulation of cell growth	-4.54185	-1.59592	7/188	HYAL1,PTPRJ,SEMA3F,SEMA3B,SEMA7A,HYAL2,DIP2B
	GO Biological Processes	GO:0030517	negative regulation of axon extension	-4.32617	-1.45986	4/43	SEMA3F,SEMA3B,SEMA7A,DIP2B
	Canonical Pathways	M5885	NABA MATRISOME ASSOCIATED	-4.30936	-1.45986	13/751	CLC,F12,HYAL1,IL6,MUC4,SEMA3F,SEMA3B,HYAL3,SEMA7A,HYAL2,ADAM23,IL24,FREM3
	GO Biological Processes	GO:0050768	negative regulation of neurogenesis	-4.30225	-1.45986	6/140	IL6,LRP4,SEMA3F,SEMA3B,SEMA7A,DIP2B
	GO Biological Processes	GO:0051961	negative regulation of nervous system development	-4.21736	-1.43698	6/145	IL6,LRP4,SEMA3F,SEMA3B,SEMA7A,DIP2B
	GO Biological Processes	GO:0048762	mesenchymal cell differentiation	-3.89761	-1.26099	7/238	DAG1,ERBB4,IL6,SEMA3F,SEMA3B,SEMA7A,BCL9L
	GO Biological Processes	GO:0001755	neural crest cell migration	-3.87275	-1.25221	4/56	ERBB4,SEMA3F,SEMA3B,SEMA7A
	Canonical Pathways	M5880	NABA ECM AFFILIATED	-3.83709	-1.23962	6/170	CLC,MUC4,SEMA3F,SEMA3B,SEMA7A,FREM3
	GO Biological Processes	GO:0045926	negative regulation of growth	-3.77678	-1.20714	7/249	HYAL1,PTPRJ,SEMA3F,SEMA3B,SEMA7A,HYAL2,DIP2B
	GO Biological Processes	GO:0010721	negative regulation of cell development	-3.70234	-1.16752	6/180	IL6,LRP4,SEMA3F,SEMA3B,SEMA7A,DIP2B
	GO Biological Processes	GO:0051960	regulation of nervous system development	-3.63574	-1.12208	9/443	ARNTL,MYRF,DAG1,IL6,LRP4,SEMA3F,SEMA3B,SEMA7A,DIP2B
	GO Biological Processes	GO:0048843	negative regulation of axon extension involved in axon guidance	-3.63172	-1.12208	3/26	SEMA3F,SEMA3B,SEMA7A
	GO Biological Processes	GO:0031345	negative regulation of cell projection organization	-3.62552	-1.12196	6/186	LRP4,SEMA3F,SEMA3B,SEMA7A,CDK10,DIP2B
	GO Biological Processes	GO:0050767	regulation of neurogenesis	-3.51292	-1.04965	8/364	ARNTL,DAG1,IL6,LRP4,SEMA3F,SEMA3B,SEMA7A,DIP2B
	GO Biological Processes	GO:0048841	regulation of axon extension involved in axon guidance	-3.36003	-0.951643	3/32	SEMA3F,SEMA3B,SEMA7A
	GO Biological Processes	GO:0060485	mesenchyme development	-3.3583	-0.951643	7/292	DAG1,ERBB4,IL6,SEMA3F,SEMA3B,SEMA7A,BCL9L
	GO Biological Processes	GO:0010977	negative regulation of neuron projection development	-3.34379	-0.943534	5/137	LRP4,SEMA3F,SEMA3B,SEMA7A,DIP2B
	GO Biological Processes	GO:0040013	negative regulation of locomotion	-3.30713	-0.914715	8/391	DAG1,PTPRJ,SEMA3F,SEMA3B,SEMA7A,HYAL2,MAGI2,IL24
	GO Biological Processes	GO:0014032	neural crest cell development	-3.23532	-0.856694	4/82	ERBB4,SEMA3F,SEMA3B,SEMA7A
	GO Biological Processes	GO:0048846	axon extension involved in axon guidance	-3.17244	-0.821668	3/37	SEMA3F,SEMA3B,SEMA7A
	GO Biological Processes	GO:1902284	neuron projection extension involved in neuron projection guidance	-3.17244	-0.821668	3/37	SEMA3F,SEMA3B,SEMA7A
	GO Biological Processes	GO:0048589	developmental growth	-3.1579	-0.821668	10/626	DAG1,ERBB4,LRP4,SEMA3F,TXK,SEMA3B,SEMA7A,MAGI2,CELF1,DIP2B
	GO Biological Processes	GO:0014031	mesenchymal cell development	-3.13837	-0.810894	4/87	ERBB4,SEMA3F,SEMA3B,SEMA7A
	GO Biological Processes	GO:0048864	stem cell development	-3.13837	-0.810894	4/87	ERBB4,SEMA3F,SEMA3B,SEMA7A
	GO Biological Processes	GO:0050770	regulation of axonogenesis	-3.11341	-0.80173	5/154	LRP4,SEMA3F,SEMA3B,SEMA7A,DIP2B
	GO Biological Processes	GO:0071526	semaphorin-plexin signaling pathway	-3.0725	-0.772305	3/40	SEMA3F,SEMA3B,SEMA7A
	GO Biological Processes	GO:0014033	neural crest cell differentiation	-3.04736	-0.754652	4/92	ERBB4,SEMA3F,SEMA3B,SEMA7A
	GO Biological Processes	GO:0030516	regulation of axon extension	-2.99534	-0.7334	4/95	SEMA3F,SEMA3B,SEMA7A,DIP2B
	GO Biological Processes	GO:0030335	positive regulation of cell migration	-2.92517	-0.688125	9/557	GNAI2,HYAL1,IL6,MYLK,SEMA3F,SPARC,SEMA3B,SEMA7A,MIR1908
	GO Biological Processes	GO:0050919	negative chemotaxis	-2.89479	-0.67061	3/46	SEMA3F,SEMA3B,SEMA7A
	GO Biological Processes	GO:0045596	negative regulation of cell differentiation	-2.8731	-0.655929	10/683	ARNTL,CR1,DDX6,IL6,LRP4,SEMA3F,SEMA3B,SEMA7A,DIP2B,H1-8
	GO Biological Processes	GO:2000147	positive regulation of cell motility	-2.78925	-0.598611	9/583	GNAI2,HYAL1,IL6,MYLK,SEMA3F,SPARC,SEMA3B,SEMA7A,MIR1908
	GO Biological Processes	GO:0061387	regulation of extent of cell growth	-2.76002	-0.575008	4/110	SEMA3F,SEMA3B,SEMA7A,DIP2B
	GO Biological Processes	GO:0001667	ameboidal-type cell migration	-2.74857	-0.566653	8/478	ERBB4,HYAL1,SEMA3F,SPARC,SEMA3B,SEMA7A,HYAL2,MIR1908
	GO Biological Processes	GO:0048640	negative regulation of developmental growth	-2.73138	-0.558638	4/112	SEMA3F,SEMA3B,SEMA7A,DIP2B
	GO Biological Processes	GO:0051272	positive regulation of cellular component movement	-2.7292	-0.558638	9/595	GNAI2,HYAL1,IL6,MYLK,SEMA3F,SPARC,SEMA3B,SEMA7A,MIR1908
	GO Biological Processes	GO:0040017	positive regulation of locomotion	-2.71935	-0.557102	9/597	GNAI2,HYAL1,IL6,MYLK,SEMA3F,SPARC,SEMA3B,SEMA7A,MIR1908
	GO Biological Processes	GO:0048675	axon extension	-2.62228	-0.484102	4/120	SEMA3F,SEMA3B,SEMA7A,DIP2B
	GO Biological Processes	GO:0060284	regulation of cell development	-2.6171	-0.481512	8/502	ARNTL,DAG1,IL6,LRP4,SEMA3F,SEMA3B,SEMA7A,DIP2B
	GO Biological Processes	GO:0048863	stem cell differentiation	-2.5483	-0.420405	5/207	ERBB4,SEMA3F,SEMA3B,SEMA7A,H1-8
	GO Biological Processes	GO:0001558	regulation of cell growth	-2.47189	-0.35154	7/417	HYAL1,PTPRJ,SEMA3F,SEMA3B,SEMA7A,HYAL2,DIP2B
	GO Biological Processes	GO:0050922	negative regulation of chemotaxis	-2.44482	-0.336772	3/66	SEMA3F,SEMA3B,SEMA7A
	GO Biological Processes	GO:0040008	regulation of growth	-2.42602	-0.327579	9/661	ERBB4,HYAL1,PTPRJ,SEMA3F,SEMA3B,SEMA7A,HYAL2,CELF1,DIP2B
	GO Biological Processes	GO:0048638	regulation of developmental growth	-2.35043	-0.278646	6/330	ERBB4,SEMA3F,SEMA3B,SEMA7A,CELF1,DIP2B
	GO Biological Processes	GO:0060560	developmental growth involved in morphogenesis	-2.32249	-0.2662	5/234	SEMA3F,SEMA3B,SEMA7A,MAGI2,DIP2B
	GO Biological Processes	GO:0016049	cell growth	-2.1212	-0.116333	7/485	HYAL1,PTPRJ,SEMA3F,SEMA3B,SEMA7A,HYAL2,DIP2B
	GO Biological Processes	GO:0042330	taxis	-2.11916	-0.116196	8/609	CXCR5,DAG1,IL6,PTPRJ,RHO,SEMA3F,SEMA3B,SEMA7A
	GO Biological Processes	GO:1990138	neuron projection extension	-2.07009	-0.0857687	4/172	SEMA3F,SEMA3B,SEMA7A,DIP2B
	KEGG Pathway	ko04360	Axon guidance	-2.04438	-0.0726454	4/175	GNAI2,SEMA3F,SEMA3B,SEMA7A
GO:0051701	GO Biological Processes	GO:0051701	biological process involved in interaction with host	-4.31626	-1.45986	7/204	CR1,DAG1,TMPRSS2,HYAL2,TNIP1,TRIML2,TRIML1
	GO Biological Processes	GO:0046718	viral entry into host cell	-4.21736	-1.43698	6/145	CR1,DAG1,TMPRSS2,HYAL2,TRIML2,TRIML1
	GO Biological Processes	GO:0044403	biological process involved in symbiotic interaction	-4.17682	-1.43698	8/291	CR1,DAG1,TMPRSS2,HYAL2,TNIP1,TUSC2,TRIML2,TRIML1
	GO Biological Processes	GO:0044409	entry into host	-4.10387	-1.3931	6/152	CR1,DAG1,TMPRSS2,HYAL2,TRIML2,TRIML1
	GO Biological Processes	GO:0019058	viral life cycle	-3.9102	-1.26099	8/318	CR1,DAG1,DDX6,TMPRSS2,HYAL2,TNIP1,TRIML2,TRIML1
	GO Biological Processes	GO:0052126	movement in host environment	-3.75519	-1.20714	6/176	CR1,DAG1,TMPRSS2,HYAL2,TRIML2,TRIML1
	GO Biological Processes	GO:0016032	viral process	-3.13167	-0.8082	8/416	CR1,DAG1,DDX6,TMPRSS2,HYAL2,TNIP1,TRIML2,TRIML1
	GO Biological Processes	GO:0051092	positive regulation of NF-kappaB transcription factor activity	-3.12614	-0.80664	5/153	IL6,AIM2,TRAPPC9,TRIML2,TRIML1
	GO Biological Processes	GO:0046596	regulation of viral entry into host cell	-3.01025	-0.739261	3/42	TMPRSS2,TRIML2,TRIML1
	GO Biological Processes	GO:0052372	modulation by symbiont of entry into host	-2.81507	-0.612534	3/49	TMPRSS2,TRIML2,TRIML1
	GO Biological Processes	GO:0043903	regulation of biological process involved in symbiotic interaction	-2.33851	-0.274281	3/72	TMPRSS2,TRIML2,TRIML1
	GO Biological Processes	GO:1903900	regulation of viral life cycle	-2.29686	-0.245594	4/148	TMPRSS2,TNIP1,TRIML2,TRIML1
	GO Biological Processes	GO:0050792	regulation of viral process	-2.14133	-0.130679	4/164	TMPRSS2,TNIP1,TRIML2,TRIML1
	GO Biological Processes	GO:0051091	positive regulation of DNA-binding transcription factor activity	-2.133	-0.124284	5/260	IL6,AIM2,TRAPPC9,TRIML2,TRIML1
GO:0044003	GO Biological Processes	GO:0044003	modulation by symbiont of host process	-4.05006	-1.3704	3/19	DAG1,HYAL2,TNIP1
	GO Biological Processes	GO:0051898	negative regulation of protein kinase B signaling	-3.90338	-1.26099	4/55	DAG1,PTPRJ,HYAL2,MAGI2
	GO Biological Processes	GO:0051896	regulation of protein kinase B signaling	-2.75981	-0.575008	5/185	DAG1,PTPRJ,HYAL2,MAGI2,MYORG
	GO Biological Processes	GO:0001954	positive regulation of cell-matrix adhesion	-2.60428	-0.47127	3/58	CD3E,DAG1,PTPRJ
	GO Biological Processes	GO:0043491	protein kinase B signaling	-2.5127	-0.387332	5/211	DAG1,PTPRJ,HYAL2,MAGI2,MYORG
	GO Biological Processes	GO:1902532	negative regulation of intracellular signal transduction	-2.4347	-0.32921	8/538	ARNTL,CD22,DAG1,PTPRJ,HYAL2,MAGI2,TNIP1,NPRL2
	GO Biological Processes	GO:0051817	modulation of process of other organism involved in symbiotic interaction	-2.1961	-0.171664	3/81	DAG1,HYAL2,TNIP1
	GO Biological Processes	GO:0043409	negative regulation of MAPK cascade	-2.00266	-0.0414402	4/180	DAG1,PTPRJ,HYAL2,TNIP1
WP4884	WikiPathways	WP4884	Pathogenesis of SARS-CoV-2 mediated by nsp9-nsp10 complex	-3.91548	-1.26099	3/21	CD3E,CD3G,IL6
	GO Biological Processes	GO:0043368	positive T cell selection	-3.17244	-0.821668	3/37	CD3E,CD3G,IL6
	Canonical Pathways	M196	PID IL23 PATHWAY	-3.17244	-0.821668	3/37	CD3E,IL6,IL24
	Canonical Pathways	M124	PID CXCR4 PATHWAY	-2.91257	-0.678775	4/100	CD3E,CD3G,GNAI2,GRK6
	KEGG Pathway	ko05142	Chagas disease (American trypanosomiasis)	-2.88073	-0.659717	4/102	CD3E,CD3G,GNAI2,IL6
	KEGG Pathway	hsa05142	Chagas disease (American trypanosomiasis)	-2.8041	-0.604576	4/107	CD3E,CD3G,GNAI2,IL6
	GO Biological Processes	GO:0045058	T cell selection	-2.78966	-0.598611	3/50	CD3E,CD3G,IL6
	WikiPathways	WP69	T-cell receptor (TCR) signaling pathway	-2.05716	-0.0818655	3/91	CD3E,CD3G,IL6
GO:0006754	GO Biological Processes	GO:0006754	ATP biosynthetic process	-3.8427	-1.23962	4/57	NUDT2,VPS9D1,ATP5MG,PID1
	GO Biological Processes	GO:0009206	purine ribonucleoside triphosphate biosynthetic process	-3.54558	-1.05974	4/68	NUDT2,VPS9D1,ATP5MG,PID1
	GO Biological Processes	GO:0009145	purine nucleoside triphosphate biosynthetic process	-3.52119	-1.05239	4/69	NUDT2,VPS9D1,ATP5MG,PID1
	GO Biological Processes	GO:0009201	ribonucleoside triphosphate biosynthetic process	-3.40478	-0.979936	4/74	NUDT2,VPS9D1,ATP5MG,PID1
	GO Biological Processes	GO:0009205	purine ribonucleoside triphosphate metabolic process	-3.23532	-0.856694	4/82	NUDT2,VPS9D1,ATP5MG,PID1
	GO Biological Processes	GO:0009142	nucleoside triphosphate biosynthetic process	-3.17639	-0.821668	4/85	NUDT2,VPS9D1,ATP5MG,PID1
	GO Biological Processes	GO:0009144	purine nucleoside triphosphate metabolic process	-3.11971	-0.804138	4/88	NUDT2,VPS9D1,ATP5MG,PID1
	GO Biological Processes	GO:0009199	ribonucleoside triphosphate metabolic process	-3.10129	-0.797298	4/89	NUDT2,VPS9D1,ATP5MG,PID1
	GO Biological Processes	GO:0009141	nucleoside triphosphate metabolic process	-2.73138	-0.558638	4/112	NUDT2,VPS9D1,ATP5MG,PID1
	GO Biological Processes	GO:0009152	purine ribonucleotide biosynthetic process	-2.09634	-0.102796	4/169	NUDT2,VPS9D1,ATP5MG,PID1
GO:0042113	GO Biological Processes	GO:0042113	B cell activation	-3.76459	-1.20714	8/334	CXCR5,CD22,CR1,FLT3,IGHE,IL6,PTPRJ,TNFRSF13B
	GO Biological Processes	GO:0002700	regulation of production of molecular mediator of immune response	-2.96756	-0.720608	5/166	CD22,CLC,CR1,IL6,SEMA7A
	KEGG Pathway	ko05144	Malaria	-2.81507	-0.612534	3/49	CR1,GYPB,IL6
	GO Biological Processes	GO:0030098	lymphocyte differentiation	-2.73445	-0.558638	7/374	CD3E,CD3G,CR1,FLT3,IL6,PTPRJ,TUSC2
	KEGG Pathway	hsa05144	Malaria	-2.67035	-0.521434	3/55	CR1,GYPB,IL6
	GO Biological Processes	GO:0050864	regulation of B cell activation	-2.63148	-0.490694	5/198	CD22,CR1,IGHE,IL6,TNFRSF13B
	GO Biological Processes	GO:1903131	mononuclear cell differentiation	-2.41577	-0.324174	7/427	CD3E,CD3G,CR1,FLT3,IL6,PTPRJ,TUSC2
	GO Biological Processes	GO:0030183	B cell differentiation	-2.37116	-0.289022	4/141	CR1,FLT3,IL6,PTPRJ
	GO Biological Processes	GO:0002637	regulation of immunoglobulin production	-2.30523	-0.251828	3/74	CD22,CR1,IL6
	GO Biological Processes	GO:0002697	regulation of immune effector process	-2.28215	-0.237224	6/341	CD22,CLC,CR1,IL6,PTPRJ,SEMA7A
GO:0016540	GO Biological Processes	GO:0016540	protein autoprocessing	-3.68349	-1.1551	3/25	MYRF,F12,TMPRSS2
GO:0001822	GO Biological Processes	GO:0001822	kidney development	-3.34064	-0.943534	7/294	AP1B1,ERBB4,LRP4,HYAL2,MAGI2,NUP160,FRAS1
	GO Biological Processes	GO:0072001	renal system development	-3.26294	-0.875171	7/303	AP1B1,ERBB4,LRP4,HYAL2,MAGI2,NUP160,FRAS1
	GO Biological Processes	GO:0001655	urogenital system development	-2.97793	-0.727624	7/339	AP1B1,ERBB4,LRP4,HYAL2,MAGI2,NUP160,FRAS1
GO:0031347	GO Biological Processes	GO:0031347	regulation of defense response	-3.16321	-0.821668	10/625	CR1,F12,IL6,NPAS2,TXK,SEMA7A,HYAL2,AIM2,TNIP1,CELF1
	GO Biological Processes	GO:0031349	positive regulation of defense response	-2.7166	-0.557102	6/278	IL6,NPAS2,TXK,HYAL2,AIM2,TNIP1
	GO Biological Processes	GO:0050727	regulation of inflammatory response	-2.01412	-0.0459222	6/389	F12,IL6,SEMA7A,HYAL2,TNIP1,CELF1
hsa04921	KEGG Pathway	hsa04921	Oxytocin signaling pathway	-3.02682	-0.748259	5/161	GNAI2,MYLK,CACNA2D2,NPRL2,PLA2G4E
	KEGG Pathway	ko04921	Oxytocin signaling pathway	-2.2562	-0.219589	4/152	GNAI2,MYLK,CACNA2D2,PLA2G4E
	Reactome Gene Sets	R-HSA-422356	Regulation of insulin secretion	-2.24154	-0.211057	3/78	GNAI2,KCNS3,CACNA2D2
WP615	WikiPathways	WP615	Senescence and autophagy in cancer	-2.78926	-0.598611	4/108	IL6,KMT2A,SPARC,IL24
	GO Biological Processes	GO:0008285	negative regulation of cell population proliferation	-2.46027	-0.349796	10/779	CR1,ERBB4,IL6,PTPRJ,SPARC,CDK10,MAGI2,CELF1,IL24,TNFRSF13B
	GO Biological Processes	GO:0042060	wound healing	-2.43243	-0.32921	7/424	DAG1,F12,IL6,MYLK,SPARC,TXK,IL24
GO:0021782	GO Biological Processes	GO:0021782	glial cell development	-2.67577	-0.521504	4/116	MYRF,DAG1,IL6,EIF2B5
	KEGG Pathway	ko05410	Hypertrophic cardiomyopathy (HCM)	-2.16683	-0.14836	3/83	DAG1,IL6,CACNA2D2
	KEGG Pathway	hsa05410	Hypertrophic cardiomyopathy (HCM)	-2.09697	-0.102796	3/88	DAG1,IL6,CACNA2D2
	GO Biological Processes	GO:0048709	oligodendrocyte differentiation	-2.0063	-0.0415997	3/95	MYRF,DAG1,EIF2B5
GO:0017156	GO Biological Processes	GO:0017156	calcium-ion regulated exocytosis	-2.48262	-0.359772	3/64	GNAI2,HYAL3,SDF4
GO:0050808	GO Biological Processes	GO:0050808	synapse organization	-2.42131	-0.32523	7/426	DAG1,ERBB4,LRP4,SEMA3F,SPARC,BSN,SDF4
	Reactome Gene Sets	R-HSA-3000178	ECM proteoglycans	-2.27292	-0.234244	3/76	DAG1,LRP4,SPARC
	GO Biological Processes	GO:1902414	protein localization to cell junction	-2.01878	-0.0488213	3/94	DAG1,BSN,NECTIN3
GO:0032922	GO Biological Processes	GO:0032922	circadian regulation of gene expression	-2.40824	-0.319188	3/68	ARNTL,KMT2A,NPAS2
	GO Biological Processes	GO:1901983	regulation of protein acetylation	-2.24154	-0.211057	3/78	ARNTL,KMT2A,DIP2B
GO:0045444	GO Biological Processes	GO:0045444	fat cell differentiation	-2.35392	-0.278646	5/230	ARNTL,IL6,SDF4,PID1,PRDM16
