# Supplementary material for: Tracing Bai-Yue Ancestry in Aboriginal Li People on Hainan Island
Source: Mol Biol Evol. 2022 Sep 29;39(10):msac210. doi: 10.1093/molbev/msac210 (PMC9585476; doi:10.1093/molbev/msac210)
Supplement: msac210_Supplementary_Data [file msac210_supplementary_data.zip › Table S13.xlsx]

## Sheet: Table S13
Term	BioSystem ID	Bonferroni P-value	Description	Genes
hsa_M00050	618581	0.00621008	Guanine ribonucleotide biosynthesis IMP => GDP,GTP	GUK1, IMPDH1, IMPDH2, NME1, NME1-NME2, NME2, NME3, NME4, PKLR, PKM, GMPS, NME6, NME7, NME2, NME1-NME2
hsa_M00052	413360	0.0033045	Pyrimidine ribonucleotide biosynthesis, UMP => UDP/UTP,CDP/CTP	CTPS1, NME1, NME1-NME2, NME2, NME3, NME4, NME6, NME7, CMPK1, CMPK2, AK9, NME2, NME1-NME2
hsa00310	82956	0.000120861	Lysine degradation	ACAT1, ACAT2, ALDH2, ALDH1B1, ALDH9A1, ALDH3A2, ALDH7A1, DLST, ECHS1, EHHADH, LBP, EZH1, EZH2, GCDH, HADHA, HADH, HADH, KMT2A, OGDH, PLOD1, PLOD2, SETMAR, WHSC1, PRDM2, KMT2D, BBOX1, PLOD3, SETD1A, KMT2B, KMT2B, SETDB1, AASS, EHMT2, PRDM7, SETD1B, COLGALT2, SETD2, SUV420H1, AADAT, PIPOX, WHSC1L1, OGDHL, ASH1L, KMT2E, PRDM9, KMT2C, NSD1, COLGALT1, SUV39H2, EHMT1, CAMKMT, SETD7, SETDB2, SETD3, DOT1…
hsa00630	83002	0.000682834	Glyoxylate and dicarboxylate metabolism	ACAT1, ACAT2, ACO1, ACO2, AGXT, AGT, AMT, CAT, CS, DLD, GCSH, GLDC, GLUL, MDH1, MDH2, MUT, PCCA, PCCB, SHMT1, SHMT2, GRHPR, HAO2, HAO1, HYI, MCEE, HOGA1, AFMID, GLYCTK, PGP
hsa04612	83074	7.90309e-10	Antigen processing and presentation	B2M, CALR, CANX, CD4, CD8A, CD8B, CD74, CREB1, CTSB, CTSL, CTSS, PDIA3, HLA-A, HLA-B, HLA-C, HLA-DMA, HLA-DMB, HLA-DOA, HLA-DOB, HLA-DPA1, HLA-DPB1, HLA-DPB1, HLA-DQA1, HLA-DQA2, HLA-DQB1, HLA-DRA, HLA-DRB1, HLA-DRB5, HLA-E, HLA-F, HLA-G, HSPA1A, HSPA1B, HSPA1L, HSPA2, HSPA4, HSPA5, HSPA6, HSPA8, HSP90AA1, HSP90AB1, IFNG, KIR2DL1, KIR2DL3, KIR2DL3, KIR2DL4, KIR2DS4, KIR3DL1, KIR3DL2, KLRC1, KLRC2…
hsa04621	122191	6.00399e-05	NOD-like receptor signaling pathway	BIRC2, BIRC3, RHOA, BCL2, BCL2L1, CAMP, CASP1, CASP4, CASP5, CASP8, CASR, CHUK, MAPK14, CTSB, CYBA, GBP1, GBP2, GBP3, CXCL1, CXCL2, CXCL3, HSP90AA1, HSP90AB1, IFI16, IFNA1, IFNA13, IFNA2, IFNA4, IFNA5, IFNA6, IFNA7, IFNA8, IFNA10, IFNA13, IFNA14, IFNA16, IFNA17, IFNA21, IFNAR1, AVP, AP000295.9, IFNAR2, IFNB1, IKBKB, IL1B, IL6, HGF, IL8, IL18, IRF3, IRF7, ITPR1, ITPR2, ITPR3, JAK1, JUN, MEFV, MYD8…
hsa04640	83078	0.0102182	Hematopoietic cell lineage	ANPEP, CD1A, CD1B, CD1A, CD1C, CD1A, CD1E, CD1A, CD2, CD3D, CD3E, CD3G, CD4, CD5, CD7, CD8A, CD8B, CD9, CD14, CD19, MS4A1, CD22, CD33, CD34, CD36, CD37, CD38, CD44, CD59, CR1, CR2, CSF1, CSF1R, CSF2, CSF3, CSF3R, CD55, DNTT, EPO, EPOR, FCER2, FCGR1A, FLT3, FLT3LG, GP1BA, GP1BB, GP5, GP9, GYPA, HLA-DMA, HLA-DMB, HLA-DOA, HLA-DOB, HLA-DPA1, HLA-DPB1, HLA-DPB1, HLA-DQA1, HLA-DQA2, HLA-DQB1, HLA-DRA,…
hsa04672	128760	3.22271e-07	Intestinal immune network for IgA production	TNFRSF17, CD28, CD80, CD86, CD40, CCR10, HLA-DMA, HLA-DMB, HLA-DOA, HLA-DOB, HLA-DPA1, HLA-DPB1, HLA-DPB1, HLA-DQA1, HLA-DQA2, HLA-DQB1, HLA-DRA, HLA-DRB1, HLA-DRB5, IL2, IL4, IL5, IL6, HGF, IL10, IL15, IL15RA, ITGA4, ITGB7, LTBR, PIGR, CCL25, CXCL12, TGFB1, CXCR4, LAP3, MADCAM1, TNFSF13, MAP3K14, TNFSF13B, DTL, CCR9, ICOSLG, TNFRSF13B, ICOS, CCL28, AICDA, TNFRSF13C, HLA-DPB1
hsa05310	83120	5.19835e-10	Asthma	CD40, FCER1A, MS4A2, FCER1G, HLA-DMA, HLA-DMB, HLA-DOA, HLA-DOB, HLA-DPA1, HLA-DPB1, HLA-DPB1, HLA-DQA1, HLA-DQA2, HLA-DQB1, HLA-DRA, HLA-DRB1, HLA-DRB5, IL3, IL4, IL5, IL9, IL10, IL13, PRG2, MBP, RNASE3, RAF1, CCL11, TNF, EPX, EPO, HLA-DPB1
hsa05320	83121	3.77231e-08	Autoimmune thyroid disease	FAS, FASLG, CD28, CD80, CD86, CD40, CGA, CTLA4, GZMB, HLA-A, HLA-B, HLA-C, HLA-DMA, HLA-DMB, HLA-DOA, HLA-DOB, HLA-DPA1, HLA-DPB1, HLA-DPB1, HLA-DQA1, HLA-DQA2, HLA-DQB1, HLA-DRA, HLA-DRB1, HLA-DRB5, HLA-E, HLA-F, HLA-G, IFNA1, IFNA13, IFNA2, IFNA4, IFNA5, IFNA6, IFNA7, IFNA8, IFNA10, IFNA13, IFNA14, IFNA16, IFNA17, IFNA21, IL2, IL4, IL5, IL10, PRF1, TG, TPO, TSHB, TSHR, HLA-DPB1
hsa05330	83123	4.04464e-16	Allograft rejection	FAS, FASLG, CD28, CD80, CD86, CD40, GZMB, HLA-A, HLA-B, HLA-C, HLA-DMA, HLA-DMB, HLA-DOA, HLA-DOB, HLA-DPA1, HLA-DPB1, HLA-DPB1, HLA-DQA1, HLA-DQA2, HLA-DQB1, HLA-DRA, HLA-DRB1, HLA-DRB5, HLA-E, HLA-F, HLA-G, IFNG, IL2, IL4, IL5, IL10, IL12A, IL12B, PRF1, TNF, HLA-DPB1
hsa05332	83124	5.16538e-14	Graft-versus-host disease	FAS, FASLG, CD28, CD80, CD86, GZMB, HLA-A, HLA-B, HLA-C, HLA-DMA, HLA-DMB, HLA-DOA, HLA-DOB, HLA-DPA1, HLA-DPB1, HLA-DPB1, HLA-DQA1, HLA-DQA2, HLA-DQB1, HLA-DRA, HLA-DRB1, HLA-DRB5, HLA-E, HLA-F, HLA-G, IFNG, IL1A, IL1B, IL2, IL6, HGF, KIR2DL1, KIR2DL3, KIR2DL3, KIR3DL1, KIR3DL2, KLRC1, KLRD1, PRF1, TNF, HLA-DPB1
hsa05340	83125	0.00756402	Primary immunodeficiency	ADA, AIRE, CD3D, CD3E, CD4, CD8A, CD8B, CD19, CD40, CD79A, IGLL1, IL7R, JAK3, LCK, CIITA, PTPRC, RAG1, RAG2, RFX5, RFXAP, TAP1, TAP2, TAP2, UNG, ZAP70, RFXANK, TNFRSF13B, BLNK, ICOS, AICDA, DCLRE1C, TNFRSF13C, ORAI1
