# Supplementary material for: Tracing Bai-Yue Ancestry in Aboriginal Li People on Hainan Island
Source: Mol Biol Evol. 2022 Sep 29;39(10):msac210. doi: 10.1093/molbev/msac210 (PMC9585476; doi:10.1093/molbev/msac210)
Supplement: msac210_Supplementary_Data [file msac210_supplementary_data.zip › Table S14.xlsx]

## Sheet: Table S14 - HNL-CDX-Han
Gene Symbol	Description	Chromosome	Variant Number	Top PBS Value
PHC2	polyhomeotic homolog 2	1	2	0.1754
HIVEP3	HIVEP zinc finger 3	1	5	0.2072
CTH	cystathionine gamma-lyase	1	2	0.1714
KCNC4	potassium voltage-gated channel subfamily C member 4	1	2	0.1781
IFI16	interferon gamma inducible protein 16	1	2	0.2085
SOAT1	sterol O-acyltransferase 1	1	1	0.1689
AXDND1	axonemal dynein light chain domain containing 1	1	55	0.1896
MEF2AP1	myocyte enhancer factor 2A pseudogene 1	1	1	0.1835
HNRNPA1P54	heterogeneous nuclear ribonucleoprotein A1 pseudogene 54	1	4	0.1884
NPHS2	NPHS2 stomatin family member, podocin	1	4	0.1868
IL19	interleukin 19	1	1	0.1997
DTNB	dystrobrevin beta	2	4	0.2392
NRXN1	neurexin 1	2	6	0.2217
ANXA4	annexin A4	2	26	0.1879
GMCL1	germ cell-less 1, spermatogenesis associated	2	31	0.1762
SPAG16	sperm associated antigen 16	2	1	0.1766
DOCK10	dedicator of cytokinesis 10	2	3	0.174
CCR3	C-C motif chemokine receptor 3	3	4	0.179
CCRL2	C-C motif chemokine receptor like 2	3	1	0.19
ARHGEF3	Rho guanine nucleotide exchange factor 3	3	1	0.1816
MTHFD2P1	methylenetetrahydrofolate dehydrogenase (NADP+ dependent) 2, methenyltetrahydrofolate cyclohydrolase pseudogene 1	3	2	0.181
LSAMP	limbic system associated membrane protein	3	1	0.1693
KALRN	kalirin RhoGEF kinase	3	25	0.1887
MUC4	mucin 4, cell surface associated	3	2	0.3062
KLB	klotho beta	4	1	0.1785
APBB2	amyloid beta precursor protein binding family B member 2	4	1	0.1861
TEC	tec protein tyrosine kinase	4	12	0.2117
RASSF6	Ras association domain family member 6	4	1	0.2038
USO1	USO1 vesicle transport factor	4	1	0.1877
FRAS1	Fraser extracellular matrix complex subunit 1	4	5	0.1776
DSPP	dentin sialophosphoprotein	4	1	0.1809
NDST3	N-deacetylase and N-sulfotransferase 3	4	1	0.1803
GAB1	GRB2 associated binding protein 1	4	1	0.2212
SMARCA5	SWI/SNF related, matrix associated, actin dependent regulator of chromatin, subfamily a, member 5	4	1	0.3324
FREM3	FRAS1 related extracellular matrix 3	4	2	0.3404
GUSBP5	GUSB pseudogene 5	4	1	0.2858
GYPB	glycophorin B (MNS blood group)	4	1	0.1736
LIFR-AS1	LIFR antisense RNA 1	5	2	0.2
LIFR	LIF receptor subunit alpha	5	2	0.2
SEMA6A	semaphorin 6A	5	2	0.1731
RAD50	RAD50 double strand break repair protein	5	1	0.2118
SHROOM1	shroom family member 1	5	1	0.1914
GDF9	growth differentiation factor 9	5	1	0.1786
AFF4	AF4/FMR2 family member 4	5	1	0.1914
HSPA4	heat shock protein family A (Hsp70) member 4	5	1	0.1786
SPOCK1	SPARC (osteonectin), cwcv and kazal like domains proteoglycan 1	5	1	0.1872
GPX3	glutathione peroxidase 3	5	7	0.1978
TNIP1	TNFAIP3 interacting protein 1	5	5	0.2015
ADAMTS2	ADAM metallopeptidase with thrombospondin type 1 motif 2	5	4	0.3072
KDM1B	lysine demethylase 1B	6	9	0.1883
HCG27	HLA complex group 27	6	1	0.2186
USP8P1	USP8 pseudogene 1	6	1	0.5661
HCP5	HLA complex P5	6	101	0.2259
MICA	MHC class I polypeptide-related sequence A	6	37	0.2259
LINC01149	long intergenic non-protein coding RNA 1149	6	2	0.2122
HLA-DQA1	major histocompatibility complex, class II, DQ alpha 1	6	3	0.1822
HLA-DOB	major histocompatibility complex, class II, DO beta	6	1	0.1689
TAP2	transporter 2, ATP binding cassette subfamily B member	6	5	0.2155
MCM3	minichromosome maintenance complex component 3	6	7	0.2073
LAMA4	laminin subunit alpha 4	6	10	0.1751
LINC00271	AHI1 divergent transcript	6	7	0.1753
RMND1	required for meiotic nuclear division 1 homolog	6	1	0.4417
ESR1	estrogen receptor 1	6	1	0.2163
MAGI2	membrane associated guanylate kinase, WW and PDZ domain containing 2	7	3	0.2027
TECPR1	tectonin beta-propeller repeat containing 1	7	11	0.2117
BRI3	brain protein I3	7	13	0.2177
MTPN	myotrophin	7	1	0.1718
PTPRN2	protein tyrosine phosphatase receptor type N2	7	1	0.1988
ERICH1-AS1	DLG associated protein 2	8	8	0.1799
TNFRSF10D	TNF receptor superfamily member 10d	8	1	0.1714
GPR124	adhesion G protein-coupled receptor A2	8	2	0.213
ZBTB10	zinc finger and BTB domain containing 10	8	30	0.1988
TMEM71	transmembrane protein 71	8	4	0.1819
GOLM1	golgi membrane protein 1	9	1	0.2521
C9orf3	aminopeptidase O (putative)	9	8	0.1877
ERCC6L2	ERCC excision repair 6 like 2	9	1	0.2464
ZNF438	zinc finger protein 438	10	1	0.2034
ZEB1	zinc finger E-box binding homeobox 1	10	1	0.1714
PCDH15	protocadherin related 15	10	1	0.1783
NPFFR1	neuropeptide FF receptor 1	10	1	0.206
NAV2	neuron navigator 2	11	1	0.176
NELL1	neural EGFL like 1	11	2	0.1761
MYRF	myelin regulatory factor	11	16	0.4376
TMEM258	transmembrane protein 258	11	14	0.4376
FADS2	fatty acid desaturase 2	11	45	0.4537
FADS1	fatty acid desaturase 1	11	20	0.4537
MIR1908	microRNA 1908	11	1	0.335
FADS3	fatty acid desaturase 3	11	3	0.333
SIK3	SIK family kinase 3	11	2	0.1714
CD3D	CD3d molecule	11	1	0.2234
CD3G	CD3g molecule	11	10	0.2894
UBE4A	ubiquitination factor E4A	11	20	0.296
ATP5L	ATP synthase membrane subunit g	11	18	0.2743
KMT2A	lysine methyltransferase 2A	11	8	0.1978
IFT46	intraflagellar transport 46	11	4	0.1951
ARCN1	archain 1	11	31	0.1984
DDX6	DEAD-box helicase 6	11	9	0.2391
SETP16	SET pseudogene 16	11	1	0.2253
CXCR5	C-X-C motif chemokine receptor 5	11	18	0.3357
BCL9L	BCL9 like	11	20	0.3694
UPK2	uroplakin 2	11	14	0.3246
HYOU1	hypoxia up-regulated 1	11	1	0.2102
VPS11	VPS11 core subunit of CORVET and HOPS complexes	11	15	0.2184
HMBS	hydroxymethylbilane synthase	11	3	0.185
HINFP	histone H4 transcription factor	11	1	0.1955
GRAMD1B	GRAM domain containing 1B	11	1	0.1969
PRMT8	protein arginine methyltransferase 8	12	1	0.1995
SLCO1A2	solute carrier organic anion transporter family member 1A2	12	4	0.1802
ST8SIA1	ST8 alpha-N-acetyl-neuraminide alpha-2,8-sialyltransferase 1	12	1	0.2011
ACACB	acetyl-CoA carboxylase beta	12	1	0.1698
GJB6	gap junction protein beta 6	13	4	0.1781
FLT3	fms related receptor tyrosine kinase 3	13	9	0.3125
NALCN-AS1	NALCN antisense RNA 1	13	2	0.1751
COL4A2	collagen type IV alpha 2 chain	13	10	0.188
UNC13C	unc-13 homolog C	15	1	0.184
IL16	interleukin 16	15	1	0.1714
LUC7L	LUC7 like	16	1	0.2035
TMEM8A	post-glycosylphosphatidylinositol attachment to proteins 6	16	1	0.1956
ZNF423	zinc finger protein 423	16	1	0.2015
ARHGAP28	Rho GTPase activating protein 28	18	1	0.1698
ZNF521	zinc finger protein 521	18	1	0.1786
NCLN	nicalin	19	5	0.1956
RFX2	regulatory factor X2	19	1	0.1714
MYO9B	myosin IXB	19	11	0.2139
CCDC124	coiled-coil domain containing 124	19	1	0.1727
CD22	CD22 molecule	19	1	0.1739
ATP4A	ATPase H+/K+ transporting subunit alpha	19	1	0.207
RYR1	ryanodine receptor 1	19	3	0.1753
CLC	Charcot-Leyden crystal galectin	19	29	0.1901
KIR3DX1	killer cell immunoglobulin like receptor, three Ig domains X1 (pseudogene)	19	1	0.184
PLCB4	phospholipase C beta 4	20	5	0.2001
TSHZ2	teashirt zinc finger homeobox 2	20	1	0.1811
BMP7	bone morphogenetic protein 7	20	3	0.179
RUNX1	RUNX family transcription factor 1	21	1	0.1699
AP1B1	adaptor related protein complex 1 subunit beta 1	22	1	0.1965
NIPSNAP1	nipsnap homolog 1	22	1	0.1709
LARGE	LARGE xylosyl- and glucuronyltransferase 1	22	4	0.1689

## Sheet: Table S14 - HNL-KHV-Han
Gene Symbol	Description	Chromosome	Variant Number	Top PBS Value
TNFRSF14	TNF receptor superfamily member 14	1	11	0.2748
ARHGEF16	Rho guanine nucleotide exchange factor 16	1	1	0.2077
AJAP1	adherens junctions associated protein 1	1	1	0.2099
IFI16	interferon gamma inducible protein 16	1	2	0.1979
NOS1AP	nitric oxide synthase 1 adaptor protein	1	1	0.2011
TNFSF18	TNF superfamily member 18	1	11	0.2095
IL19	interleukin 19	1	1	0.2373
CR1	complement C3b/C4b receptor 1 (Knops blood group)	1	51	0.302
NCK2	NCK adaptor protein 2	2	1	0.2035
ADAM23	ADAM metallopeptidase domain 23	2	3	0.2049
PIK3R4	phosphoinositide-3-kinase regulatory subunit 4	3	1	0.2661
MRPL47	mitochondrial ribosomal protein L47	3	1	0.23
EIF2B5	eukaryotic translation initiation factor 2B subunit epsilon	3	24	0.2302
VWA5B2	von Willebrand factor A domain containing 5B2	3	5	0.2302
ALG3	ALG3 alpha-1,3- mannosyltransferase	3	1	0.217
ECE2	endothelin converting enzyme 2	3	11	0.216
CAMK2N2	calcium/calmodulin dependent protein kinase II inhibitor 2	3	1	0.2144
EIF4G1	eukaryotic translation initiation factor 4 gamma 1	3	1	0.2183
MUC4	mucin 4, cell surface associated	3	8	0.3556
FRAS1	Fraser extracellular matrix complex subunit 1	4	3	0.2162
GAB1	GRB2 associated binding protein 1	4	2	0.2606
SMARCA5	SWI/SNF related, matrix associated, actin dependent regulator of chromatin, subfamily a, member 5	4	1	0.3944
FREM3	FRAS1 related extracellular matrix 3	4	2	0.4083
GUSBP5	GUSB pseudogene 5	4	1	0.3269
GYPB	glycophorin B (MNS blood group)	4	1	0.2252
KIAA0922	transmembrane 131 like	4	4	0.2035
FSTL5	follistatin like 5	4	1	0.2238
ADAMTS2	ADAM metallopeptidase with thrombospondin type 1 motif 2	5	1	0.2438
GMDS	GDP-mannose 4,6-dehydratase	6	1	0.1992
OFCC1	orofacial cleft 1 candidate 1	6	2	0.2054
KDM1B	lysine demethylase 1B	6	2	0.2013
USP8P1	USP8 pseudogene 1	6	1	0.5688
ZDHHC20P2	zinc finger DHHC-type containing 20 pseudogene 2	6	1	0.2144
HCP5	HLA complex P5	6	123	0.2663
MICA	MHC class I polypeptide-related sequence A	6	37	0.303
LINC01149	long intergenic non-protein coding RNA 1149	6	2	0.2166
C6orf10	testis expressed basic protein 1	6	26	0.2945
HLA-DRB9	major histocompatibility complex, class II, DR beta 9 (pseudogene)	6	7	0.2442
HLA-DQA1	major histocompatibility complex, class II, DQ alpha 1	6	2	0.2864
HLA-DQB1-AS1	HLA-DQB1 antisense RNA 1	6	2	0.2056
HLA-DQB1	major histocompatibility complex, class II, DQ beta 1	6	4	0.233
HLA-DOB	major histocompatibility complex, class II, DO beta	6	4	0.3011
TAP2	transporter 2, ATP binding cassette subfamily B member	6	10	0.3011
HLA-DPA1	major histocompatibility complex, class II, DP alpha 1	6	1	0.2201
HLA-DPB1	major histocompatibility complex, class II, DP beta 1	6	1	0.2201
RMND1	required for meiotic nuclear division 1 homolog	6	1	0.4445
DNAH11	dynein axonemal heavy chain 11	7	5	0.2329
MAGI2	membrane associated guanylate kinase, WW and PDZ domain containing 2	7	4	0.2389
TECPR1	tectonin beta-propeller repeat containing 1	7	11	0.2431
BRI3	brain protein I3	7	13	0.2434
PTPRN2	protein tyrosine phosphatase receptor type N2	7	1	0.2486
SGCZ	sarcoglycan zeta	8	1	0.1978
GPR124	adhesion G protein-coupled receptor A2	8	2	0.219
ZBTB10	zinc finger and BTB domain containing 10	8	30	0.3068
CCDC26	CCDC26 long non-coding RNA	8	26	0.3106
GOLM1	golgi membrane protein 1	9	1	0.2594
ERCC6L2	ERCC excision repair 6 like 2	9	1	0.2466
ANKRD26	ankyrin repeat domain containing 26	10	2	0.2025
ZNF438	zinc finger protein 438	10	1	0.2039
ZMIZ1	zinc finger MIZ-type containing 1	10	1	0.207
BTBD10	BTB domain containing 10	11	1	0.2002
NELL1	neural EGFL like 1	11	2	0.206
MADD	MAP kinase activating death domain	11	2	0.2218
SPI1	Spi-1 proto-oncogene	11	2	0.2083
PTPRJ	protein tyrosine phosphatase receptor type J	11	1	0.231
MYRF	myelin regulatory factor	11	14	0.4029
TMEM258	transmembrane protein 258	11	14	0.4029
FADS2	fatty acid desaturase 2	11	44	0.382
FADS1	fatty acid desaturase 1	11	20	0.382
MIR1908	microRNA 1908	11	1	0.294
FADS3	fatty acid desaturase 3	11	2	0.2144
AMICA1	junction adhesion molecule like	11	1	0.303
CD3E	CD3e molecule	11	1	0.3202
CD3D	CD3d molecule	11	1	0.278
CD3G	CD3g molecule	11	9	0.3046
UBE4A	ubiquitination factor E4A	11	20	0.3982
ATP5L	ATP synthase membrane subunit g	11	18	0.2884
KMT2A	lysine methyltransferase 2A	11	15	0.3409
TMEM25	transmembrane protein 25	11	40	0.4029
IFT46	intraflagellar transport 46	11	26	0.3178
RPL5P30	ribosomal protein L5 pseudogene 30	11	1	0.2353
ARCN1	archain 1	11	31	0.3234
PHLDB1	pleckstrin homology like domain family B member 1	11	13	0.3779
TREH	trehalase	11	2	0.3648
DDX6	DEAD-box helicase 6	11	27	0.5038
SETP16	SET pseudogene 16	11	1	0.4667
CXCR5	C-X-C motif chemokine receptor 5	11	20	0.6295
BCL9L	BCL9 like	11	23	0.5529
UPK2	uroplakin 2	11	14	0.474
VPS11	VPS11 core subunit of CORVET and HOPS complexes	11	1	0.2065
HINFP	histone H4 transcription factor	11	2	0.2786
ST8SIA1	ST8 alpha-N-acetyl-neuraminide alpha-2,8-sialyltransferase 1	12	1	0.2335
GJB6	gap junction protein beta 6	13	4	0.2078
FLT3	fms related receptor tyrosine kinase 3	13	9	0.5632
ADAMTS17	ADAM metallopeptidase with thrombospondin type 1 motif 17	15	1	0.2059
TMEM8A	post-glycosylphosphatidylinositol attachment to proteins 6	16	1	0.2009
ZNF785	zinc finger protein 785	16	1	0.1994
ZNF423	zinc finger protein 423	16	1	0.204
CHD3	chromodomain helicase DNA binding protein 3	17	1	0.2068
ZNF521	zinc finger protein 521	18	1	0.2818
CD22	CD22 molecule	19	1	0.2004
CLC	Charcot-Leyden crystal galectin	19	29	0.2766
LILRB2	leukocyte immunoglobulin like receptor B2	19	3	0.303
LILRA3	leukocyte immunoglobulin like receptor A3	19	5	0.4197
SCARF2	scavenger receptor class F member 2	22	2	0.2098
KLHL22	kelch like family member 22	22	2	0.2222
MED15	mediator complex subunit 15	22	7	0.2115
