# Supplementary material for: Tracing Bai-Yue Ancestry in Aboriginal Li People on Hainan Island
Source: Mol Biol Evol. 2022 Sep 29;39(10):msac210. doi: 10.1093/molbev/msac210 (PMC9585476; doi:10.1093/molbev/msac210)
Supplement: msac210_Supplementary_Data [file msac210_supplementary_data.zip › Table S2.xlsx]

## Sheet: Table S2
SampleID	Population	Region	Data	Joint Calling	Global Panel	NGS Panel	Reference
AAGC031543D	Li	East Asia	NGS	Y	Y	Y	This Study
AAGC031544D	Li	East Asia	NGS	Y	Y	Y	This Study
AAGC031545D	Li	East Asia	NGS	Y	Y	Y	This Study
AAGC031546D	Li	East Asia	NGS	Y	Y	Y	This Study
AAGC031547D	Li	East Asia	NGS	Y	Y	Y	This Study
AAGC031548D	Li	East Asia	NGS	Y	Y	Y	This Study
AAGC031549D	Li	East Asia	NGS	Y	Y	Y	This Study
AAGC031550D	Li	East Asia	NGS	Y	Y	Y	This Study
AAGC031551D	Li	East Asia	NGS	Y	Y	Y	This Study
AAGC031552D	Li	East Asia	NGS	Y	Y	Y	This Study
AAGC031553D	Li	East Asia	NGS	Y	Y	Y	This Study
AAGC031554D	Li	East Asia	NGS	Y	Y	Y	This Study
AAGC031555D	Li	East Asia	NGS	Y	Y	Y	This Study
AAGC031556D	Li	East Asia	NGS	Y	Y	Y	This Study
AAGC031557D	Li	East Asia	NGS	Y	Y	Y	This Study
AAGC031558D	Li	East Asia	NGS	Y	Y	Y	This Study
AAGC031559D	Li	East Asia	NGS	Y	Y	Y	This Study
AAGC031560D	Li	East Asia	NGS	Y	Y	Y	This Study
AAGC031561D	Li	East Asia	NGS	Y	Y	Y	This Study
AAGC031562D	Li	East Asia	NGS	Y	Y	Y	This Study
AAGC031563D	Li	East Asia	NGS	Y	Y	Y	This Study
AAGC031564D	Li	East Asia	NGS	Y	Y	Y	This Study
AAGC031565D	Li	East Asia	NGS	Y	Y	Y	This Study
AAGC031566D	Li	East Asia	NGS	Y	Y	Y	This Study
AAGC031567D	Li	East Asia	NGS	Y	Y	Y	This Study
AAGC031568D	Li	East Asia	NGS	Y	Y	Y	This Study
AAGC031569D	Li	East Asia	NGS	Y	Y	Y	This Study
AAGC031570D	Li	East Asia	NGS	Y	Y	Y	This Study
AAGC031571D	Li	East Asia	NGS	Y	Y	Y	This Study
AAGC031572D	Li	East Asia	NGS	Y	Y	Y	This Study
AAGC031573D	Li	East Asia	NGS	Y	Y	Y	This Study
AAGC031574D	Li	East Asia	NGS	Y	Y	Y	This Study
AAGC031575D	Li	East Asia	NGS	Y	Y	Y	This Study
AAGC031576D	Li	East Asia	NGS	Y	Y	Y	This Study
AAGC031577D	Li	East Asia	NGS	Y	Y	Y	This Study
AAGC031578D	Li	East Asia	NGS	Y	Y	Y	This Study
AAGC031579D	Li	East Asia	NGS	Y	Y	Y	This Study
AAGC031580D	Li	East Asia	NGS	Y	Y	Y	This Study
AAGC031581D	Li	East Asia	NGS	Y	Y	Y	This Study
AAGC031582D	Li	East Asia	NGS	Y	Y	Y	This Study
AAGC031583D	Li	East Asia	NGS	Y	Y	Y	This Study
AAGC031584D	Li	East Asia	NGS	Y	Y	Y	This Study
AAGC031585D	Li	East Asia	NGS	Y	Y	Y	This Study
AAGC031586D	Li	East Asia	NGS	Y	Y	Y	This Study
AAGC031587D	Li	East Asia	NGS	Y	Y	Y	This Study
AAGC031588D	Li	East Asia	NGS	Y	Y	Y	This Study
AAGC031589D	Li	East Asia	NGS	Y	Y	Y	This Study
AAGC031590D	Li	East Asia	NGS	Y	Y	Y	This Study
AAGC031591D	Li	East Asia	NGS	Y	Y	Y	This Study
AAGC031592D	Li	East Asia	NGS	Y	Y	Y	This Study
AAGC031593D	Li	East Asia	NGS	Y	Y	Y	This Study
AAGC031594D	Li	East Asia	NGS	Y	Y	Y	This Study
AAGC031595D	Li	East Asia	NGS	Y	Y	Y	This Study
AAGC031596D	Li	East Asia	NGS	Y	Y	Y	This Study
AAGC031597D	Li	East Asia	NGS	Y	Y	Y	This Study
AAGC031507D	Han.North	East Asia	NGS	Y	Y	Y	Gao et al 2020 (PGG.Han)
AAGC031508D	Han.North	East Asia	NGS	Y	Y	Y	Gao et al 2020 (PGG.Han)
AAGC031509D	Han.North	East Asia	NGS	Y	Y	Y	Gao et al 2020 (PGG.Han)
AAGC031510D	Han.North	East Asia	NGS	Y	Y	Y	Gao et al 2020 (PGG.Han)
AAGC031511D	Han.North	East Asia	NGS	Y	Y	Y	Gao et al 2020 (PGG.Han)
AAGC031518D	Han.North	East Asia	NGS	Y	Y	Y	Gao et al 2020 (PGG.Han)
AAGC031519D	Han.North	East Asia	NGS	Y	Y	Y	Gao et al 2020 (PGG.Han)
AAGC031520D	Han.North	East Asia	NGS	Y	Y	Y	Gao et al 2020 (PGG.Han)
AAGC031521D	Han.North	East Asia	NGS	Y	Y	Y	Gao et al 2020 (PGG.Han)
AAGC031522D	Han.North	East Asia	NGS	Y	Y	Y	Gao et al 2020 (PGG.Han)
AAGC031523D	Han.North	East Asia	NGS	Y	Y	Y	Gao et al 2020 (PGG.Han)
AAGC031524D	Han.North	East Asia	NGS	Y	Y	Y	Gao et al 2020 (PGG.Han)
AAGC031525D	Han.North	East Asia	NGS	Y	Y	Y	Gao et al 2020 (PGG.Han)
AAGC031526D	Han.North	East Asia	NGS	Y	Y	Y	Gao et al 2020 (PGG.Han)
AAGC031527D	Han.North	East Asia	NGS	Y	Y	Y	Gao et al 2020 (PGG.Han)
AAGC031528D	Han.North	East Asia	NGS	Y	Y	Y	Gao et al 2020 (PGG.Han)
AAGC031529D	Han.North	East Asia	NGS	Y	Y	Y	Gao et al 2020 (PGG.Han)
AAGC031530D	Han.North	East Asia	NGS	Y	Y	Y	Gao et al 2020 (PGG.Han)
AAGC031531D	Han.North	East Asia	NGS	Y	Y	Y	Gao et al 2020 (PGG.Han)
AAGC031532D	Han.North	East Asia	NGS	Y	Y	Y	Gao et al 2020 (PGG.Han)
AAGC031533D	Han.North	East Asia	NGS	Y	Y	Y	Gao et al 2020 (PGG.Han)
AAGC031534D	Han.North	East Asia	NGS	Y	Y	Y	Gao et al 2020 (PGG.Han)
AAGC022173D	Han.North	East Asia	NGS	Y	Y	Y	Gao et al 2020 (PGG.Han)
AAGC022174D	Han.North	East Asia	NGS	Y	Y	Y	Gao et al 2020 (PGG.Han)
AAGC022175D	Han.North	East Asia	NGS	Y	Y	Y	Gao et al 2020 (PGG.Han)
AAGC022176D	Han.North	East Asia	NGS	Y	Y	Y	Gao et al 2020 (PGG.Han)
AAGC022177D	Han.North	East Asia	NGS	Y	Y	Y	Gao et al 2020 (PGG.Han)
AAGC022178D	Han.North	East Asia	NGS	Y	Y	Y	Gao et al 2020 (PGG.Han)
AAGC022179D	Han.North	East Asia	NGS	Y	Y	Y	Gao et al 2020 (PGG.Han)
AAGC022182D	Han.North	East Asia	NGS	Y	Y	Y	Gao et al 2020 (PGG.Han)
AAGC022183D	Han.North	East Asia	NGS	Y	Y	Y	Gao et al 2020 (PGG.Han)
AAGC022184D	Han.North	East Asia	NGS	Y	Y	Y	Gao et al 2020 (PGG.Han)
AAGC022185D	Han.North	East Asia	NGS	Y	Y	Y	Gao et al 2020 (PGG.Han)
AAGC022186D	Han.North	East Asia	NGS	Y	Y	Y	Gao et al 2020 (PGG.Han)
AAGC022187D	Han.North	East Asia	NGS	Y	Y	Y	Gao et al 2020 (PGG.Han)
AAGC022188D	Han.North	East Asia	NGS	Y	Y	Y	Gao et al 2020 (PGG.Han)
AAGC022189D	Han.North	East Asia	NGS	Y	Y	Y	Gao et al 2020 (PGG.Han)
AAGC022190D	Han.North	East Asia	NGS	Y	Y	Y	Gao et al 2020 (PGG.Han)
AAGC022191D	Han.North	East Asia	NGS	Y	Y	Y	Gao et al 2020 (PGG.Han)
AAGC022192D	Han.North	East Asia	NGS	Y	Y	Y	Gao et al 2020 (PGG.Han)
AAGC022193D	Han.North	East Asia	NGS	Y	Y	Y	Gao et al 2020 (PGG.Han)
AAGC022194D	Han.North	East Asia	NGS	Y	Y	Y	Gao et al 2020 (PGG.Han)
AAGC022195D	Han.North	East Asia	NGS	Y	Y	Y	Gao et al 2020 (PGG.Han)
AAGC022196D	Han.North	East Asia	NGS	Y	Y	Y	Gao et al 2020 (PGG.Han)
AAGC022197D	Han.North	East Asia	NGS	Y	Y	Y	Gao et al 2020 (PGG.Han)
AAGC022198D	Han.North	East Asia	NGS	Y	Y	Y	Gao et al 2020 (PGG.Han)
AAGC022199D	Han.North	East Asia	NGS	Y	Y	Y	Gao et al 2020 (PGG.Han)
AAGC022200D	Han.North	East Asia	NGS	Y	Y	Y	Gao et al 2020 (PGG.Han)
AAGC022201D	Han.North	East Asia	NGS	Y	Y	Y	Gao et al 2020 (PGG.Han)
AAGC022202D	Han.North	East Asia	NGS	Y	Y	Y	Gao et al 2020 (PGG.Han)
AAGC022203D	Han.North	East Asia	NGS	Y	Y	Y	Gao et al 2020 (PGG.Han)
AAGC022204D	Han.North	East Asia	NGS	Y	Y	Y	Gao et al 2020 (PGG.Han)
AAGC022205D	Han.North	East Asia	NGS	Y	Y	Y	Gao et al 2020 (PGG.Han)
AAGC022206D	Han.North	East Asia	NGS	Y	Y	Y	Gao et al 2020 (PGG.Han)
AAGC022207D	Han.North	East Asia	NGS	Y	Y	Y	Gao et al 2020 (PGG.Han)
AAGC022208D	Han.North	East Asia	NGS	Y	Y	Y	Gao et al 2020 (PGG.Han)
AAGC022209D	Han.North	East Asia	NGS	Y	Y	Y	Gao et al 2020 (PGG.Han)
AAGC022210D	Han.North	East Asia	NGS	Y	Y	Y	Gao et al 2020 (PGG.Han)
AAGC022222D	Han.North	East Asia	NGS	Y	Y	Y	Gao et al 2020 (PGG.Han)
AAGC022223D	Han.North	East Asia	NGS	Y	Y	Y	Gao et al 2020 (PGG.Han)
AAGC031502D	Han.South	East Asia	NGS	Y	Y	Y	Gao et al 2020 (PGG.Han)
AAGC031503D	Han.South	East Asia	NGS	Y	Y	Y	Gao et al 2020 (PGG.Han)
AAGC031504D	Han.South	East Asia	NGS	Y	Y	Y	Gao et al 2020 (PGG.Han)
AAGC031505D	Han.South	East Asia	NGS	Y	Y	Y	Gao et al 2020 (PGG.Han)
AAGC031506D	Han.South	East Asia	NGS	Y	Y	Y	Gao et al 2020 (PGG.Han)
AAGC031512D	Han.South	East Asia	NGS	Y	Y	Y	Gao et al 2020 (PGG.Han)
AAGC031513D	Han.South	East Asia	NGS	Y	Y	Y	Gao et al 2020 (PGG.Han)
AAGC031514D	Han.South	East Asia	NGS	Y	Y	Y	Gao et al 2020 (PGG.Han)
AAGC031515D	Han.South	East Asia	NGS	Y	Y	Y	Gao et al 2020 (PGG.Han)
AAGC031516D	Han.South	East Asia	NGS	Y	Y	Y	Gao et al 2020 (PGG.Han)
AAGC031517D	Han.South	East Asia	NGS	Y	Y	Y	Gao et al 2020 (PGG.Han)
AAGC031535D	Han.South	East Asia	NGS	Y	Y	Y	Gao et al 2020 (PGG.Han)
AAGC031536D	Han.South	East Asia	NGS	Y	Y	Y	Gao et al 2020 (PGG.Han)
AAGC031537D	Han.South	East Asia	NGS	Y	Y	Y	Gao et al 2020 (PGG.Han)
AAGC031538D	Han.South	East Asia	NGS	Y	Y	Y	Gao et al 2020 (PGG.Han)
AAGC031539D	Han.South	East Asia	NGS	Y	Y	Y	Gao et al 2020 (PGG.Han)
AAGC031540D	Han.South	East Asia	NGS	Y	Y	Y	Gao et al 2020 (PGG.Han)
AAGC031541D	Han.South	East Asia	NGS	Y	Y	Y	Gao et al 2020 (PGG.Han)
AAGC031542D	Han.South	East Asia	NGS	Y	Y	Y	Gao et al 2020 (PGG.Han)
AAGC022151D	Han.South	East Asia	NGS	Y	Y	Y	Gao et al 2020 (PGG.Han)
AAGC022152D	Han.South	East Asia	NGS	Y	Y	Y	Gao et al 2020 (PGG.Han)
AAGC022153D	Han.South	East Asia	NGS	Y	Y	Y	Gao et al 2020 (PGG.Han)
AAGC022154D	Han.South	East Asia	NGS	Y	Y	Y	Gao et al 2020 (PGG.Han)
AAGC022155D	Han.South	East Asia	NGS	Y	Y	Y	Gao et al 2020 (PGG.Han)
AAGC022156D	Han.South	East Asia	NGS	Y	Y	Y	Gao et al 2020 (PGG.Han)
AAGC022157D	Han.South	East Asia	NGS	Y	Y	Y	Gao et al 2020 (PGG.Han)
AAGC022158D	Han.South	East Asia	NGS	Y	Y	Y	Gao et al 2020 (PGG.Han)
AAGC022159D	Han.South	East Asia	NGS	Y	Y	Y	Gao et al 2020 (PGG.Han)
AAGC022160D	Han.South	East Asia	NGS	Y	Y	Y	Gao et al 2020 (PGG.Han)
AAGC022161D	Han.South	East Asia	NGS	Y	Y	Y	Gao et al 2020 (PGG.Han)
AAGC022162D	Han.South	East Asia	NGS	Y	Y	Y	Gao et al 2020 (PGG.Han)
AAGC022163D	Han.South	East Asia	NGS	Y	Y	Y	Gao et al 2020 (PGG.Han)
AAGC022164D	Han.South	East Asia	NGS	Y	Y	Y	Gao et al 2020 (PGG.Han)
AAGC022165D	Han.South	East Asia	NGS	Y	Y	Y	Gao et al 2020 (PGG.Han)
AAGC022166D	Han.South	East Asia	NGS	Y	Y	Y	Gao et al 2020 (PGG.Han)
AAGC022167D	Han.South	East Asia	NGS	Y	Y	Y	Gao et al 2020 (PGG.Han)
AAGC022168D	Han.South	East Asia	NGS	Y	Y	Y	Gao et al 2020 (PGG.Han)
AAGC022169D	Han.South	East Asia	NGS	Y	Y	Y	Gao et al 2020 (PGG.Han)
AAGC022170D	Han.South	East Asia	NGS	Y	Y	Y	Gao et al 2020 (PGG.Han)
AAGC022171D	Han.South	East Asia	NGS	Y	Y	Y	Gao et al 2020 (PGG.Han)
AAGC022172D	Han.South	East Asia	NGS	Y	Y	Y	Gao et al 2020 (PGG.Han)
AAGC022180D	Han.South	East Asia	NGS	Y	Y	Y	Gao et al 2020 (PGG.Han)
AAGC022181D	Han.South	East Asia	NGS	Y	Y	Y	Gao et al 2020 (PGG.Han)
AAGC022211D	Han.South	East Asia	NGS	Y	Y	Y	Gao et al 2020 (PGG.Han)
AAGC022212D	Han.South	East Asia	NGS	Y	Y	Y	Gao et al 2020 (PGG.Han)
AAGC022213D	Han.South	East Asia	NGS	Y	Y	Y	Gao et al 2020 (PGG.Han)
AAGC022214D	Han.South	East Asia	NGS	Y	Y	Y	Gao et al 2020 (PGG.Han)
AAGC022215D	Han.South	East Asia	NGS	Y	Y	Y	Gao et al 2020 (PGG.Han)
AAGC022216D	Han.South	East Asia	NGS	Y	Y	Y	Gao et al 2020 (PGG.Han)
AAGC022217D	Han.South	East Asia	NGS	Y	Y	Y	Gao et al 2020 (PGG.Han)
AAGC022218D	Han.South	East Asia	NGS	Y	Y	Y	Gao et al 2020 (PGG.Han)
AAGC022219D	Han.South	East Asia	NGS	Y	Y	Y	Gao et al 2020 (PGG.Han)
AAGC022220D	Han.South	East Asia	NGS	Y	Y	Y	Gao et al 2020 (PGG.Han)
AAGC022221D	Han.South	East Asia	NGS	Y	Y	Y	Gao et al 2020 (PGG.Han)
AAGC022224D	Han.South	East Asia	NGS	Y	Y	Y	Gao et al 2020 (PGG.Han)
AAGC022225D	Han.South	East Asia	NGS	Y	Y	Y	Gao et al 2020 (PGG.Han)
AAGC022226D	Han.South	East Asia	NGS	Y	Y	Y	Gao et al 2020 (PGG.Han)
AAGC022227D	Han.South	East Asia	NGS	Y	Y	Y	Gao et al 2020 (PGG.Han)
AAGC022228D	Han.South	East Asia	NGS	Y	Y	Y	Gao et al 2020 (PGG.Han)
AAGC022229D	Han.South	East Asia	NGS	Y	Y	Y	Gao et al 2020 (PGG.Han)
AAGC022230D	Han.South	East Asia	NGS	Y	Y	Y	Gao et al 2020 (PGG.Han)
AAGC022231D	Han.South	East Asia	NGS	Y	Y	Y	Gao et al 2020 (PGG.Han)
AAGC022232D	Han.South	East Asia	NGS	Y	Y	Y	Gao et al 2020 (PGG.Han)
AAGC022233D	Han.South	East Asia	NGS	Y	Y	Y	Gao et al 2020 (PGG.Han)
AAGC022234D	Han.South	East Asia	NGS	Y	Y	Y	Gao et al 2020 (PGG.Han)
AAGC022235D	Han.South	East Asia	NGS	Y	Y	Y	Gao et al 2020 (PGG.Han)
AAGC022236D	Han.South	East Asia	NGS	Y	Y	Y	Gao et al 2020 (PGG.Han)
AAGC022237D	Han.South	East Asia	NGS	Y	Y	Y	Gao et al 2020 (PGG.Han)
AAGC022238D	Han.South	East Asia	NGS	Y	Y	Y	Gao et al 2020 (PGG.Han)
AAGC022239D	Han.South	East Asia	NGS	Y	Y	Y	Gao et al 2020 (PGG.Han)
AAGC022240D	Han.South	East Asia	NGS	Y	Y	Y	Gao et al 2020 (PGG.Han)
WGC022051D	Tibetan	East Asia	NGS	Y	Y	Y	Lu et al 2016
WGC022052D	Tibetan	East Asia	NGS	Y	Y	Y	Lu et al 2016
WGC022053D	Tibetan	East Asia	NGS	Y	Y	Y	Lu et al 2016
WGC022054D	Tibetan	East Asia	NGS	Y	Y	Y	Lu et al 2016
WGC022055D	Tibetan	East Asia	NGS	Y	Y	Y	Lu et al 2016
WGC022056D	Tibetan	East Asia	NGS	Y	Y	Y	Lu et al 2016
WGC022057D	Tibetan	East Asia	NGS	Y	Y	Y	Lu et al 2016
WGC022058D	Tibetan	East Asia	NGS	Y	Y	Y	Lu et al 2016
WGC022059D	Tibetan	East Asia	NGS	Y	Y	Y	Lu et al 2016
WGC022060D	Tibetan	East Asia	NGS	Y	Y	Y	Lu et al 2016
WGC022061D	Tibetan	East Asia	NGS	Y	Y	Y	Lu et al 2016
WGC022062D	Tibetan	East Asia	NGS	Y	Y	Y	Lu et al 2016
WGC022063D	Tibetan	East Asia	NGS	Y	Y	Y	Lu et al 2016
WGC022064D	Tibetan	East Asia	NGS	Y	Y	Y	Lu et al 2016
WGC022065D	Tibetan	East Asia	NGS	Y	Y	Y	Lu et al 2016
WGC022066D	Tibetan	East Asia	NGS	Y	Y	Y	Lu et al 2016
WGC022067D	Tibetan	East Asia	NGS	Y	Y	Y	Lu et al 2016
WGC022068D	Tibetan	East Asia	NGS	Y	Y	Y	Lu et al 2016
WGC022069D	Tibetan	East Asia	NGS	Y	Y	Y	Lu et al 2016
WGC022070D	Tibetan	East Asia	NGS	Y	Y	Y	Lu et al 2016
WGC022071D	Tibetan	East Asia	NGS	Y	Y	Y	Lu et al 2016
WGC022077D	Tibetan	East Asia	NGS	Y	Y	Y	Lu et al 2016
WGC022078D	Tibetan	East Asia	NGS	Y	Y	Y	Lu et al 2016
WGC022079D	Tibetan	East Asia	NGS	Y	Y	Y	Lu et al 2016
WGC022080D	Tibetan	East Asia	NGS	Y	Y	Y	Lu et al 2016
WGC022107D	Tibetan	East Asia	NGS	Y	Y	Y	Lu et al 2016
WGC022108D	Tibetan	East Asia	NGS	Y	Y	Y	Lu et al 2016
WGC022109D	Tibetan	East Asia	NGS	Y	Y	Y	Lu et al 2016
WGC022110D	Tibetan	East Asia	NGS	Y	Y	Y	Lu et al 2016
WGC022111D	Tibetan	East Asia	NGS	Y	Y	Y	Lu et al 2016
WGC022112D	Tibetan	East Asia	NGS	Y	Y	Y	Lu et al 2016
WGC022113D	Tibetan	East Asia	NGS	Y	Y	Y	Lu et al 2016
WGC022114D	Tibetan	East Asia	NGS	Y	Y	Y	Lu et al 2016
BantuHerero-1	BantuHerero	Africa	NGS	Y	N	Y	SGDP
BantuHerero-2	BantuHerero	Africa	NGS	Y	N	Y	SGDP
BantuKenya-1	BantuKenya	Africa	NGS	Y	N	Y	SGDP
BantuKenya-2	BantuKenya	Africa	NGS	Y	N	Y	SGDP
BantuTswana-1	BantuTswana	Africa	NGS	Y	N	Y	SGDP
BantuTswana-2	BantuTswana	Africa	NGS	Y	N	Y	SGDP
Biaka-1	Biaka	Africa	NGS	Y	N	Y	SGDP
Biaka-2	Biaka	Africa	NGS	Y	N	Y	SGDP
Dinka-1	Dinka	Africa	NGS	Y	N	Y	SGDP
Dinka-2	Dinka	Africa	NGS	Y	N	Y	SGDP
Dinka-3	Dinka	Africa	NGS	Y	N	Y	SGDP
Esan-1	Esan	Africa	NGS	Y	N	Y	SGDP
Esan-2	Esan	Africa	NGS	Y	N	Y	SGDP
Gambian-1	Gambian	Africa	NGS	Y	N	Y	SGDP
Gambian-2	Gambian	Africa	NGS	Y	N	Y	SGDP
Ju_hoan_North-1	Ju.hoan.North	Africa	NGS	Y	N	Y	SGDP
Ju_hoan_North-2	Ju.hoan.North	Africa	NGS	Y	N	Y	SGDP
Ju_hoan_North-3	Ju.hoan.North	Africa	NGS	Y	N	Y	SGDP
Ju_hoan_North-4	Ju.hoan.North	Africa	NGS	Y	N	Y	SGDP
Khomani_San-1	Khomani.San	Africa	NGS	Y	N	Y	SGDP
Khomani_San-2	Khomani.San	Africa	NGS	Y	N	Y	SGDP
Luhya-1	Luhya	Africa	NGS	Y	N	Y	SGDP
Luhya-2	Luhya	Africa	NGS	Y	N	Y	SGDP
Luo-1	Luo	Africa	NGS	Y	N	Y	SGDP
Luo-2	Luo	Africa	NGS	Y	N	Y	SGDP
Mandenka-1	Mandenka	Africa	NGS	Y	N	Y	SGDP
Mandenka-2	Mandenka	Africa	NGS	Y	N	Y	SGDP
Mandenka-3	Mandenka	Africa	NGS	Y	N	Y	SGDP
Masai-1	Masai	Africa	NGS	Y	N	Y	SGDP
Masai-2	Masai	Africa	NGS	Y	N	Y	SGDP
Mbuti-1	Mbuti	Africa	NGS	Y	N	Y	SGDP
Mbuti-2	Mbuti	Africa	NGS	Y	N	Y	SGDP
Mbuti-3	Mbuti	Africa	NGS	Y	N	Y	SGDP
Mbuti-4	Mbuti	Africa	NGS	Y	N	Y	SGDP
Mende-1	Mende	Africa	NGS	Y	N	Y	SGDP
Mende-2	Mende	Africa	NGS	Y	N	Y	SGDP
Mozabite-1	Mozabite	Africa	NGS	Y	N	Y	SGDP
Mozabite-2	Mozabite	Africa	NGS	Y	N	Y	SGDP
Saharawi-1	Saharawi	Africa	NGS	Y	N	Y	SGDP
Saharawi-2	Saharawi	Africa	NGS	Y	N	Y	SGDP
Somali-1	Somali	Africa	NGS	Y	N	Y	SGDP
Yoruba-1	Yoruba	Africa	NGS	Y	N	Y	SGDP
Yoruba-2	Yoruba	Africa	NGS	Y	N	Y	SGDP
Yoruba-3	Yoruba	Africa	NGS	Y	N	Y	SGDP
Chane-1	Chane	America	NGS	Y	N	Y	SGDP
Karitiana-1	Karitiana	America	NGS	Y	N	Y	SGDP
Karitiana-2	Karitiana	America	NGS	Y	N	Y	SGDP
Karitiana-3	Karitiana	America	NGS	Y	N	Y	SGDP
Mayan-1	Mayan	America	NGS	Y	N	Y	SGDP
Mayan-2	Mayan	America	NGS	Y	N	Y	SGDP
Mixe-1	Mixe	America	NGS	Y	N	Y	SGDP
Mixe-2	Mixe	America	NGS	Y	N	Y	SGDP
Mixe-3	Mixe	America	NGS	Y	N	Y	SGDP
Mixtec-1	Mixtec	America	NGS	Y	N	Y	SGDP
Mixtec-2	Mixtec	America	NGS	Y	N	Y	SGDP
Piapoco-1	Piapoco	America	NGS	Y	N	Y	SGDP
Piapoco-2	Piapoco	America	NGS	Y	N	Y	SGDP
Pima-1	Pima	America	NGS	Y	N	Y	SGDP
Pima-2	Pima	America	NGS	Y	N	Y	SGDP
Quechua-1	Quechua	America	NGS	Y	N	Y	SGDP
Quechua-2	Quechua	America	NGS	Y	N	Y	SGDP
Quechua-3	Quechua	America	NGS	Y	N	Y	SGDP
Surui-1	Surui	America	NGS	Y	N	Y	SGDP
Surui-2	Surui	America	NGS	Y	N	Y	SGDP
Zapotec-1	Zapotec	America	NGS	Y	N	Y	SGDP
Zapotec-2	Zapotec	America	NGS	Y	N	Y	SGDP
Aleut-1	Aleut	Central Asia Siberia	NGS	Y	N	Y	SGDP
Aleut-2	Aleut	Central Asia Siberia	NGS	Y	N	Y	SGDP
Altaian-1	Altaian	Central Asia Siberia	NGS	Y	N	Y	SGDP
Chukchi-1	Chukchi	Central Asia Siberia	NGS	Y	N	Y	SGDP
Eskimo_Chaplin-1	Eskimo.Chaplin	Central Asia Siberia	NGS	Y	N	Y	SGDP
Eskimo_Naukan-1	Eskimo.Naukan	Central Asia Siberia	NGS	Y	N	Y	SGDP
Eskimo_Naukan-2	Eskimo.Naukan	Central Asia Siberia	NGS	Y	N	Y	SGDP
Eskimo_Sireniki-1	Eskimo.Sireniki	Central Asia Siberia	NGS	Y	N	Y	SGDP
Eskimo_Sireniki-2	Eskimo.Sireniki	Central Asia Siberia	NGS	Y	N	Y	SGDP
Even-1	Even	Central Asia Siberia	NGS	Y	N	Y	SGDP
Even-2	Even	Central Asia Siberia	NGS	Y	N	Y	SGDP
Even-3	Even	Central Asia Siberia	NGS	Y	N	Y	SGDP
Itelman-1	Itelman	Central Asia Siberia	NGS	Y	N	Y	SGDP
Kyrgyz-1	Kyrgyz	Central Asia Siberia	NGS	Y	N	Y	SGDP
Kyrgyz-2	Kyrgyz	Central Asia Siberia	NGS	Y	N	Y	SGDP
Mansi-1	Mansi	Central Asia Siberia	NGS	Y	N	Y	SGDP
Mansi-2	Mansi	Central Asia Siberia	NGS	Y	N	Y	SGDP
Mongola-1	Mongola	Central Asia Siberia	NGS	Y	N	Y	SGDP
Mongola-2	Mongola	Central Asia Siberia	NGS	Y	N	Y	SGDP
Tlingit-1	Tlingit	Central Asia Siberia	NGS	Y	N	Y	SGDP
Tlingit-2	Tlingit	Central Asia Siberia	NGS	Y	N	Y	SGDP
Tubalar-1	Tubalar	Central Asia Siberia	NGS	Y	N	Y	SGDP
Tubalar-2	Tubalar	Central Asia Siberia	NGS	Y	N	Y	SGDP
Ulchi-1	Ulchi	Central Asia Siberia	NGS	Y	N	Y	SGDP
Ulchi-2	Ulchi	Central Asia Siberia	NGS	Y	N	Y	SGDP
Yakut-1	Yakut	Central Asia Siberia	NGS	Y	N	Y	SGDP
Yakut-2	Yakut	Central Asia Siberia	NGS	Y	N	Y	SGDP
Ami-1	Ami	East Asia	NGS	Y	N	Y	SGDP
Ami-2	Ami	East Asia	NGS	Y	N	Y	SGDP
Atayal-1	Atayal	East Asia	NGS	Y	N	Y	SGDP
Burmese-1	Burmese	East Asia	NGS	Y	N	Y	SGDP
Burmese-2	Burmese	East Asia	NGS	Y	N	Y	SGDP
Cambodian-1	Cambodian	East Asia	NGS	Y	N	Y	SGDP
Cambodian-2	Cambodian	East Asia	NGS	Y	N	Y	SGDP
Dai-1	Dai	East Asia	NGS	Y	N	Y	SGDP
Dai-2	Dai	East Asia	NGS	Y	N	Y	SGDP
Dai-3	Dai	East Asia	NGS	Y	N	Y	SGDP
Dai-4	Dai	East Asia	NGS	Y	N	Y	SGDP
Daur-2	Daur	East Asia	NGS	Y	N	Y	SGDP
Hezhen-1	Hezhen	East Asia	NGS	Y	N	Y	SGDP
Hezhen-2	Hezhen	East Asia	NGS	Y	N	Y	SGDP
Japanese-1	Japanese	East Asia	NGS	Y	N	Y	SGDP
Japanese-2	Japanese	East Asia	NGS	Y	N	Y	SGDP
Japanese-3	Japanese	East Asia	NGS	Y	N	Y	SGDP
Kinh-1	Kinh	East Asia	NGS	Y	N	Y	SGDP
Kinh-2	Kinh	East Asia	NGS	Y	N	Y	SGDP
Korean-1	Korean	East Asia	NGS	Y	N	Y	SGDP
Korean-2	Korean	East Asia	NGS	Y	N	Y	SGDP
Lahu-1	Lahu	East Asia	NGS	Y	N	Y	SGDP
Lahu-2	Lahu	East Asia	NGS	Y	N	Y	SGDP
Miao-1	Miao	East Asia	NGS	Y	N	Y	SGDP
Miao-2	Miao	East Asia	NGS	Y	N	Y	SGDP
Naxi-1	Naxi	East Asia	NGS	Y	N	Y	SGDP
Naxi-2	Naxi	East Asia	NGS	Y	N	Y	SGDP
Naxi-3	Naxi	East Asia	NGS	Y	N	Y	SGDP
Oroqen-1	Oroqen	East Asia	NGS	Y	N	Y	SGDP
Oroqen-2	Oroqen	East Asia	NGS	Y	N	Y	SGDP
She-1	She	East Asia	NGS	Y	N	Y	SGDP
She-2	She	East Asia	NGS	Y	N	Y	SGDP
Thai-1	Thai_T	East Asia	NGS	Y	N	Y	SGDP
Thai-2	Thai_T	East Asia	NGS	Y	N	Y	SGDP
Tu-1	Tu	East Asia	NGS	Y	N	Y	SGDP
Tu-2	Tu	East Asia	NGS	Y	N	Y	SGDP
Tujia-1	Tujia	East Asia	NGS	Y	N	Y	SGDP
Tujia-2	Tujia	East Asia	NGS	Y	N	Y	SGDP
Uygur-1	Uygur	East Asia	NGS	Y	N	Y	SGDP
Uygur-2	Uygur	East Asia	NGS	Y	N	Y	SGDP
Xibo-1	Xibo	East Asia	NGS	Y	N	Y	SGDP
Xibo-2	Xibo	East Asia	NGS	Y	N	Y	SGDP
Yi-1	Yi	East Asia	NGS	Y	N	Y	SGDP
Yi-2	Yi	East Asia	NGS	Y	N	Y	SGDP
Australian-1	Australian	Oceania	NGS	Y	N	Y	SGDP
Australian-2	Australian	Oceania	NGS	Y	N	Y	SGDP
Bougainville-1	Bougainville	Oceania	NGS	Y	N	Y	SGDP
Bougainville-2	Bougainville	Oceania	NGS	Y	N	Y	SGDP
Dusun-1	Dusun	Oceania	NGS	Y	N	Y	SGDP
Dusun-2	Dusun	Oceania	NGS	Y	N	Y	SGDP
Hawaiian-1	Hawaiian	Oceania	NGS	Y	N	Y	SGDP
Igorot-1	Igorot	Oceania	NGS	Y	N	Y	SGDP
Igorot-2	Igorot	Oceania	NGS	Y	N	Y	SGDP
Maori-1	Maori	Oceania	NGS	Y	N	Y	SGDP
Papuan-1	Papuan	Oceania	NGS	Y	N	Y	SGDP
Papuan-10	Papuan	Oceania	NGS	Y	N	Y	SGDP
Papuan-11	Papuan	Oceania	NGS	Y	N	Y	SGDP
Papuan-12	Papuan	Oceania	NGS	Y	N	Y	SGDP
Papuan-13	Papuan	Oceania	NGS	Y	N	Y	SGDP
Papuan-14	Papuan	Oceania	NGS	Y	N	Y	SGDP
Papuan-15	Papuan	Oceania	NGS	Y	N	Y	SGDP
Papuan-2	Papuan	Oceania	NGS	Y	N	Y	SGDP
Papuan-3	Papuan	Oceania	NGS	Y	N	Y	SGDP
Papuan-4	Papuan	Oceania	NGS	Y	N	Y	SGDP
Papuan-5	Papuan	Oceania	NGS	Y	N	Y	SGDP
Papuan-6	Papuan	Oceania	NGS	Y	N	Y	SGDP
Papuan-7	Papuan	Oceania	NGS	Y	N	Y	SGDP
Papuan-8	Papuan	Oceania	NGS	Y	N	Y	SGDP
Papuan-9	Papuan	Oceania	NGS	Y	N	Y	SGDP
Balochi-1	Balochi	South Asia	NGS	Y	N	Y	SGDP
Balochi-2	Balochi	South Asia	NGS	Y	N	Y	SGDP
Bengali-1	Bengali	South Asia	NGS	Y	N	Y	SGDP
Bengali-2	Bengali	South Asia	NGS	Y	N	Y	SGDP
Brahmin-1	Brahmin	South Asia	NGS	Y	N	Y	SGDP
Brahmin-2	Brahmin	South Asia	NGS	Y	N	Y	SGDP
Brahui-1	Brahui	South Asia	NGS	Y	N	Y	SGDP
Brahui-2	Brahui	South Asia	NGS	Y	N	Y	SGDP
Burusho-1	Burusho	South Asia	NGS	Y	N	Y	SGDP
Burusho-2	Burusho	South Asia	NGS	Y	N	Y	SGDP
Hazara-1	Hazara	South Asia	NGS	Y	N	Y	SGDP
Hazara-2	Hazara	South Asia	NGS	Y	N	Y	SGDP
Irula-1	Irula	South Asia	NGS	Y	N	Y	SGDP
Irula-2	Irula	South Asia	NGS	Y	N	Y	SGDP
Kalash-1	Kalash	South Asia	NGS	Y	N	Y	SGDP
Kalash-2	Kalash	South Asia	NGS	Y	N	Y	SGDP
Kapu-1	Kapu	South Asia	NGS	Y	N	Y	SGDP
Kapu-2	Kapu	South Asia	NGS	Y	N	Y	SGDP
Khonda_Dora-1	Khonda.Dora	South Asia	NGS	Y	N	Y	SGDP
Kusunda-1	Kusunda	South Asia	NGS	Y	N	Y	SGDP
Kusunda-2	Kusunda	South Asia	NGS	Y	N	Y	SGDP
Madiga-1	Madiga	South Asia	NGS	Y	N	Y	SGDP
Madiga-2	Madiga	South Asia	NGS	Y	N	Y	SGDP
Makrani-1	Makrani	South Asia	NGS	Y	N	Y	SGDP
Makrani-2	Makrani	South Asia	NGS	Y	N	Y	SGDP
Mala-2	Mala	South Asia	NGS	Y	N	Y	SGDP
Mala-3	Mala	South Asia	NGS	Y	N	Y	SGDP
Pathan-1	Pathan	South Asia	NGS	Y	N	Y	SGDP
Pathan-2	Pathan	South Asia	NGS	Y	N	Y	SGDP
Punjabi-1	Punjabi	South Asia	NGS	Y	N	Y	SGDP
Punjabi-2	Punjabi	South Asia	NGS	Y	N	Y	SGDP
Punjabi-3	Punjabi	South Asia	NGS	Y	N	Y	SGDP
Punjabi-4	Punjabi	South Asia	NGS	Y	N	Y	SGDP
Relli-1	Relli	South Asia	NGS	Y	N	Y	SGDP
Relli-2	Relli	South Asia	NGS	Y	N	Y	SGDP
Sindhi-1	Sindhi	South Asia	NGS	Y	N	Y	SGDP
Sindhi-2	Sindhi	South Asia	NGS	Y	N	Y	SGDP
Yadava-1	Yadava	South Asia	NGS	Y	N	Y	SGDP
Yadava-2	Yadava	South Asia	NGS	Y	N	Y	SGDP
Abkhasian-1	Abkhasian	West Eurasia	NGS	Y	N	Y	SGDP
Abkhasian-2	Abkhasian	West Eurasia	NGS	Y	N	Y	SGDP
Adygei-1	Adygei	West Eurasia	NGS	Y	N	Y	SGDP
Adygei-2	Adygei	West Eurasia	NGS	Y	N	Y	SGDP
Albanian-1	Albanian	West Eurasia	NGS	Y	N	Y	SGDP
Armenian-1	Armenian	West Eurasia	NGS	Y	N	Y	SGDP
Armenian-2	Armenian	West Eurasia	NGS	Y	N	Y	SGDP
Basque-1	Basque	West Eurasia	NGS	Y	N	Y	SGDP
Basque-2	Basque	West Eurasia	NGS	Y	N	Y	SGDP
BedouinB-1	BedouinB	West Eurasia	NGS	Y	N	Y	SGDP
BedouinB-2	BedouinB	West Eurasia	NGS	Y	N	Y	SGDP
Bergamo-1	Bergamo	West Eurasia	NGS	Y	N	Y	SGDP
Bergamo-2	Bergamo	West Eurasia	NGS	Y	N	Y	SGDP
Bulgarian-1	Bulgarian	West Eurasia	NGS	Y	N	Y	SGDP
Bulgarian-2	Bulgarian	West Eurasia	NGS	Y	N	Y	SGDP
Chechen-1	Chechen	West Eurasia	NGS	Y	N	Y	SGDP
Crete-1	Crete	West Eurasia	NGS	Y	N	Y	SGDP
Crete-2	Crete	West Eurasia	NGS	Y	N	Y	SGDP
Czech-2	Czech	West Eurasia	NGS	Y	N	Y	SGDP
Druze-1	Druze	West Eurasia	NGS	Y	N	Y	SGDP
Druze-2	Druze	West Eurasia	NGS	Y	N	Y	SGDP
English-1	English	West Eurasia	NGS	Y	N	Y	SGDP
English-2	English	West Eurasia	NGS	Y	N	Y	SGDP
Estonian-1	Estonian	West Eurasia	NGS	Y	N	Y	SGDP
Estonian-2	Estonian	West Eurasia	NGS	Y	N	Y	SGDP
Finnish-1	Finnish	West Eurasia	NGS	Y	N	Y	SGDP
Finnish-2	Finnish	West Eurasia	NGS	Y	N	Y	SGDP
Finnish-3	Finnish	West Eurasia	NGS	Y	N	Y	SGDP
French-1	French	West Eurasia	NGS	Y	N	Y	SGDP
French-2	French	West Eurasia	NGS	Y	N	Y	SGDP
French-3	French	West Eurasia	NGS	Y	N	Y	SGDP
Georgian-1	Georgian	West Eurasia	NGS	Y	N	Y	SGDP
Georgian-2	Georgian	West Eurasia	NGS	Y	N	Y	SGDP
Greek-1	Greek	West Eurasia	NGS	Y	N	Y	SGDP
Greek-2	Greek	West Eurasia	NGS	Y	N	Y	SGDP
Hungarian-1	Hungarian	West Eurasia	NGS	Y	N	Y	SGDP
Hungarian-2	Hungarian	West Eurasia	NGS	Y	N	Y	SGDP
Icelandic-1	Icelandic	West Eurasia	NGS	Y	N	Y	SGDP
Icelandic-2	Icelandic	West Eurasia	NGS	Y	N	Y	SGDP
Iranian-1	Iranian	West Eurasia	NGS	Y	N	Y	SGDP
Iranian-2	Iranian	West Eurasia	NGS	Y	N	Y	SGDP
Iraqi_Jew-1	Iraqi.Jew	West Eurasia	NGS	Y	N	Y	SGDP
Iraqi_Jew-2	Iraqi.Jew	West Eurasia	NGS	Y	N	Y	SGDP
Jordanian-1	Jordanian	West Eurasia	NGS	Y	N	Y	SGDP
Jordanian-2	Jordanian	West Eurasia	NGS	Y	N	Y	SGDP
Jordanian-3	Jordanian	West Eurasia	NGS	Y	N	Y	SGDP
Lezgin-1	Lezgin	West Eurasia	NGS	Y	N	Y	SGDP
Lezgin-2	Lezgin	West Eurasia	NGS	Y	N	Y	SGDP
North_Ossetian-1	North.Ossetian	West Eurasia	NGS	Y	N	Y	SGDP
North_Ossetian-2	North.Ossetian	West Eurasia	NGS	Y	N	Y	SGDP
Norwegian-1	Norwegian	West Eurasia	NGS	Y	N	Y	SGDP
Orcadian-1	Orcadian	West Eurasia	NGS	Y	N	Y	SGDP
Orcadian-2	Orcadian	West Eurasia	NGS	Y	N	Y	SGDP
Palestinian-1	Palestinian	West Eurasia	NGS	Y	N	Y	SGDP
Palestinian-2	Palestinian	West Eurasia	NGS	Y	N	Y	SGDP
Palestinian-3	Palestinian	West Eurasia	NGS	Y	N	Y	SGDP
Polish-1	Polish	West Eurasia	NGS	Y	N	Y	SGDP
Russian-1	Russian	West Eurasia	NGS	Y	N	Y	SGDP
Russian-2	Russian	West Eurasia	NGS	Y	N	Y	SGDP
Saami-1	Saami	West Eurasia	NGS	Y	N	Y	SGDP
Saami-2	Saami	West Eurasia	NGS	Y	N	Y	SGDP
Samaritan-1	Samaritan	West Eurasia	NGS	Y	N	Y	SGDP
Sardinian-1	Sardinian	West Eurasia	NGS	Y	N	Y	SGDP
Sardinian-2	Sardinian	West Eurasia	NGS	Y	N	Y	SGDP
Sardinian-3	Sardinian	West Eurasia	NGS	Y	N	Y	SGDP
Spanish-1	Spanish	West Eurasia	NGS	Y	N	Y	SGDP
Spanish-2	Spanish	West Eurasia	NGS	Y	N	Y	SGDP
Tajik-1	Tajik	West Eurasia	NGS	Y	N	Y	SGDP
Tajik-2	Tajik	West Eurasia	NGS	Y	N	Y	SGDP
Turkish-1	Turkish	West Eurasia	NGS	Y	N	Y	SGDP
Turkish-2	Turkish	West Eurasia	NGS	Y	N	Y	SGDP
Tuscan-1	Tuscan	West Eurasia	NGS	Y	N	Y	SGDP
Tuscan-2	Tuscan	West Eurasia	NGS	Y	N	Y	SGDP
Yemenite_Jew-1	Yemenite.Jew	West Eurasia	NGS	Y	N	Y	SGDP
Yemenite_Jew-2	Yemenite.Jew	West Eurasia	NGS	Y	N	Y	SGDP
Bajo10	Bajo	Island Southeast Asia	SNP Array	N	Y	N	Mörseburg et al 2016
Bajo10KN	Bajo	Island Southeast Asia	SNP Array	N	Y	N	Mörseburg et al 2016
Bajo11	Bajo	Island Southeast Asia	SNP Array	N	Y	N	Mörseburg et al 2016
Bajo11KN	Bajo	Island Southeast Asia	SNP Array	N	Y	N	Mörseburg et al 2016
Bajo12	Bajo	Island Southeast Asia	SNP Array	N	Y	N	Mörseburg et al 2016
Bajo12KN	Bajo	Island Southeast Asia	SNP Array	N	Y	N	Mörseburg et al 2016
Bajo13	Bajo	Island Southeast Asia	SNP Array	N	Y	N	Mörseburg et al 2016
Bajo13KN	Bajo	Island Southeast Asia	SNP Array	N	Y	N	Mörseburg et al 2016
Bajo14KN	Bajo	Island Southeast Asia	SNP Array	N	Y	N	Mörseburg et al 2016
Bajo15KN	Bajo	Island Southeast Asia	SNP Array	N	Y	N	Mörseburg et al 2016
Bajo16AKN	Bajo	Island Southeast Asia	SNP Array	N	Y	N	Mörseburg et al 2016
Bajo16BKN	Bajo	Island Southeast Asia	SNP Array	N	Y	N	Mörseburg et al 2016
Bajo17KN	Bajo	Island Southeast Asia	SNP Array	N	Y	N	Mörseburg et al 2016
Bajo18KN	Bajo	Island Southeast Asia	SNP Array	N	Y	N	Mörseburg et al 2016
Bajo19KN	Bajo	Island Southeast Asia	SNP Array	N	Y	N	Mörseburg et al 2016
Bajo1KN	Bajo	Island Southeast Asia	SNP Array	N	Y	N	Mörseburg et al 2016
Bajo20KN	Bajo	Island Southeast Asia	SNP Array	N	Y	N	Mörseburg et al 2016
Bajo21KN	Bajo	Island Southeast Asia	SNP Array	N	Y	N	Mörseburg et al 2016
Bajo22KN	Bajo	Island Southeast Asia	SNP Array	N	Y	N	Mörseburg et al 2016
Bajo23KN	Bajo	Island Southeast Asia	SNP Array	N	Y	N	Mörseburg et al 2016
Bajo25KN	Bajo	Island Southeast Asia	SNP Array	N	Y	N	Mörseburg et al 2016
Bajo26KN	Bajo	Island Southeast Asia	SNP Array	N	Y	N	Mörseburg et al 2016
Bajo2KN	Bajo	Island Southeast Asia	SNP Array	N	Y	N	Mörseburg et al 2016
Bajo3KN	Bajo	Island Southeast Asia	SNP Array	N	Y	N	Mörseburg et al 2016
Bajo5KN	Bajo	Island Southeast Asia	SNP Array	N	Y	N	Mörseburg et al 2016
Bajo6	Bajo	Island Southeast Asia	SNP Array	N	Y	N	Mörseburg et al 2016
Bajo6KN	Bajo	Island Southeast Asia	SNP Array	N	Y	N	Mörseburg et al 2016
Bajo7	Bajo	Island Southeast Asia	SNP Array	N	Y	N	Mörseburg et al 2016
Bajo7KN	Bajo	Island Southeast Asia	SNP Array	N	Y	N	Mörseburg et al 2016
Bajo8	Bajo	Island Southeast Asia	SNP Array	N	Y	N	Mörseburg et al 2016
Bajo9	Bajo	Island Southeast Asia	SNP Array	N	Y	N	Mörseburg et al 2016
Bajo9KN	Bajo	Island Southeast Asia	SNP Array	N	Y	N	Mörseburg et al 2016
Burm1	Burmese	Mainland Southeast Asia	SNP Array	N	Y	N	Mörseburg et al 2016
Burm10	Burmese	Mainland Southeast Asia	SNP Array	N	Y	N	Mörseburg et al 2016
Burm11	Burmese	Mainland Southeast Asia	SNP Array	N	Y	N	Mörseburg et al 2016
Burm12	Burmese	Mainland Southeast Asia	SNP Array	N	Y	N	Mörseburg et al 2016
Burm13	Burmese	Mainland Southeast Asia	SNP Array	N	Y	N	Mörseburg et al 2016
Burm14	Burmese	Mainland Southeast Asia	SNP Array	N	Y	N	Mörseburg et al 2016
Burm15	Burmese	Mainland Southeast Asia	SNP Array	N	Y	N	Mörseburg et al 2016
Burm16	Burmese	Mainland Southeast Asia	SNP Array	N	Y	N	Mörseburg et al 2016
Burm17	Burmese	Mainland Southeast Asia	SNP Array	N	Y	N	Mörseburg et al 2016
Burm18	Burmese	Mainland Southeast Asia	SNP Array	N	Y	N	Mörseburg et al 2016
Burm19	Burmese	Mainland Southeast Asia	SNP Array	N	Y	N	Mörseburg et al 2016
Burm2	Burmese	Mainland Southeast Asia	SNP Array	N	Y	N	Mörseburg et al 2016
Burm20	Burmese	Mainland Southeast Asia	SNP Array	N	Y	N	Mörseburg et al 2016
Burm3	Burmese	Mainland Southeast Asia	SNP Array	N	Y	N	Mörseburg et al 2016
Burm4	Burmese	Mainland Southeast Asia	SNP Array	N	Y	N	Mörseburg et al 2016
Burm5	Burmese	Mainland Southeast Asia	SNP Array	N	Y	N	Mörseburg et al 2016
Burm6	Burmese	Mainland Southeast Asia	SNP Array	N	Y	N	Mörseburg et al 2016
Burm7	Burmese	Mainland Southeast Asia	SNP Array	N	Y	N	Mörseburg et al 2016
Burm8	Burmese	Mainland Southeast Asia	SNP Array	N	Y	N	Mörseburg et al 2016
Burm9	Burmese	Mainland Southeast Asia	SNP Array	N	Y	N	Mörseburg et al 2016
Dusun1	Dusun	Island Southeast Asia	SNP Array	N	Y	N	Mörseburg et al 2016
Dusun10	Dusun	Island Southeast Asia	SNP Array	N	Y	N	Mörseburg et al 2016
Dusun11	Dusun	Island Southeast Asia	SNP Array	N	Y	N	Mörseburg et al 2016
Dusun12	Dusun	Island Southeast Asia	SNP Array	N	Y	N	Mörseburg et al 2016
Dusun13	Dusun	Island Southeast Asia	SNP Array	N	Y	N	Mörseburg et al 2016
Dusun14	Dusun	Island Southeast Asia	SNP Array	N	Y	N	Mörseburg et al 2016
Dusun15	Dusun	Island Southeast Asia	SNP Array	N	Y	N	Mörseburg et al 2016
Dusun16	Dusun	Island Southeast Asia	SNP Array	N	Y	N	Mörseburg et al 2016
Dusun17	Dusun	Island Southeast Asia	SNP Array	N	Y	N	Mörseburg et al 2016
Dusun18	Dusun	Island Southeast Asia	SNP Array	N	Y	N	Mörseburg et al 2016
Dusun19	Dusun	Island Southeast Asia	SNP Array	N	Y	N	Mörseburg et al 2016
Dusun2	Dusun	Island Southeast Asia	SNP Array	N	Y	N	Mörseburg et al 2016
Dusun20	Dusun	Island Southeast Asia	SNP Array	N	Y	N	Mörseburg et al 2016
Dusun21	Dusun	Island Southeast Asia	SNP Array	N	Y	N	Mörseburg et al 2016
Dusun22	Dusun	Island Southeast Asia	SNP Array	N	Y	N	Mörseburg et al 2016
Dusun23	Dusun	Island Southeast Asia	SNP Array	N	Y	N	Mörseburg et al 2016
Dusun3	Dusun	Island Southeast Asia	SNP Array	N	Y	N	Mörseburg et al 2016
Dusun4	Dusun	Island Southeast Asia	SNP Array	N	Y	N	Mörseburg et al 2016
Dusun5	Dusun	Island Southeast Asia	SNP Array	N	Y	N	Mörseburg et al 2016
Dusun6	Dusun	Island Southeast Asia	SNP Array	N	Y	N	Mörseburg et al 2016
Dusun7	Dusun	Island Southeast Asia	SNP Array	N	Y	N	Mörseburg et al 2016
Dusun8	Dusun	Island Southeast Asia	SNP Array	N	Y	N	Mörseburg et al 2016
Igorot1	Kankanaey	Island Southeast Asia	SNP Array	N	Y	N	Mörseburg et al 2016
Igorot10	Kankanaey	Island Southeast Asia	SNP Array	N	Y	N	Mörseburg et al 2016
Igorot11	Kankanaey	Island Southeast Asia	SNP Array	N	Y	N	Mörseburg et al 2016
Igorot12	Kankanaey	Island Southeast Asia	SNP Array	N	Y	N	Mörseburg et al 2016
Igorot13	Kankanaey	Island Southeast Asia	SNP Array	N	Y	N	Mörseburg et al 2016
Igorot14	Kankanaey	Island Southeast Asia	SNP Array	N	Y	N	Mörseburg et al 2016
Igorot15	Kankanaey	Island Southeast Asia	SNP Array	N	Y	N	Mörseburg et al 2016
Igorot16	Kankanaey	Island Southeast Asia	SNP Array	N	Y	N	Mörseburg et al 2016
Igorot17	Kankanaey	Island Southeast Asia	SNP Array	N	Y	N	Mörseburg et al 2016
Igorot18	Kankanaey	Island Southeast Asia	SNP Array	N	Y	N	Mörseburg et al 2016
Igorot19	Kankanaey	Island Southeast Asia	SNP Array	N	Y	N	Mörseburg et al 2016
Igorot2	Kankanaey	Island Southeast Asia	SNP Array	N	Y	N	Mörseburg et al 2016
Igorot20	Kankanaey	Island Southeast Asia	SNP Array	N	Y	N	Mörseburg et al 2016
Igorot21	Kankanaey	Island Southeast Asia	SNP Array	N	Y	N	Mörseburg et al 2016
Igorot22	Kankanaey	Island Southeast Asia	SNP Array	N	Y	N	Mörseburg et al 2016
Igorot23	Kankanaey	Island Southeast Asia	SNP Array	N	Y	N	Mörseburg et al 2016
Igorot3	Kankanaey	Island Southeast Asia	SNP Array	N	Y	N	Mörseburg et al 2016
Igorot4	Kankanaey	Island Southeast Asia	SNP Array	N	Y	N	Mörseburg et al 2016
Igorot5	Kankanaey	Island Southeast Asia	SNP Array	N	Y	N	Mörseburg et al 2016
Igorot6	Kankanaey	Island Southeast Asia	SNP Array	N	Y	N	Mörseburg et al 2016
Igorot7	Kankanaey	Island Southeast Asia	SNP Array	N	Y	N	Mörseburg et al 2016
Igorot9	Kankanaey	Island Southeast Asia	SNP Array	N	Y	N	Mörseburg et al 2016
Luz1	Filipino	Island Southeast Asia	SNP Array	N	Y	N	Mörseburg et al 2016
Luz10	Filipino	Island Southeast Asia	SNP Array	N	Y	N	Mörseburg et al 2016
Luz11	Filipino	Island Southeast Asia	SNP Array	N	Y	N	Mörseburg et al 2016
Luz12	Filipino	Island Southeast Asia	SNP Array	N	Y	N	Mörseburg et al 2016
Luz2	Filipino	Island Southeast Asia	SNP Array	N	Y	N	Mörseburg et al 2016
Luz3	Filipino	Island Southeast Asia	SNP Array	N	Y	N	Mörseburg et al 2016
Luz4	Filipino	Island Southeast Asia	SNP Array	N	Y	N	Mörseburg et al 2016
Luz5	Filipino	Island Southeast Asia	SNP Array	N	Y	N	Mörseburg et al 2016
Luz6	Filipino	Island Southeast Asia	SNP Array	N	Y	N	Mörseburg et al 2016
Luz7	Filipino	Island Southeast Asia	SNP Array	N	Y	N	Mörseburg et al 2016
Luz8	Filipino	Island Southeast Asia	SNP Array	N	Y	N	Mörseburg et al 2016
Luz9	Filipino	Island Southeast Asia	SNP Array	N	Y	N	Mörseburg et al 2016
Malay1	Malay	Mainland Southeast Asia	SNP Array	N	Y	N	Mörseburg et al 2016
Malay10	Malay	Mainland Southeast Asia	SNP Array	N	Y	N	Mörseburg et al 2016
Malay11	Malay	Mainland Southeast Asia	SNP Array	N	Y	N	Mörseburg et al 2016
Malay12	Malay	Mainland Southeast Asia	SNP Array	N	Y	N	Mörseburg et al 2016
Malay13	Malay	Mainland Southeast Asia	SNP Array	N	Y	N	Mörseburg et al 2016
Malay14	Malay	Mainland Southeast Asia	SNP Array	N	Y	N	Mörseburg et al 2016
Malay15	Malay	Mainland Southeast Asia	SNP Array	N	Y	N	Mörseburg et al 2016
Malay16	Malay	Mainland Southeast Asia	SNP Array	N	Y	N	Mörseburg et al 2016
Malay17	Malay	Mainland Southeast Asia	SNP Array	N	Y	N	Mörseburg et al 2016
Malay18	Malay	Mainland Southeast Asia	SNP Array	N	Y	N	Mörseburg et al 2016
Malay19	Malay	Mainland Southeast Asia	SNP Array	N	Y	N	Mörseburg et al 2016
Malay2	Malay	Mainland Southeast Asia	SNP Array	N	Y	N	Mörseburg et al 2016
Malay20	Malay	Mainland Southeast Asia	SNP Array	N	Y	N	Mörseburg et al 2016
Malay21	Malay	Mainland Southeast Asia	SNP Array	N	Y	N	Mörseburg et al 2016
Malay22	Malay	Mainland Southeast Asia	SNP Array	N	Y	N	Mörseburg et al 2016
Malay23	Malay	Mainland Southeast Asia	SNP Array	N	Y	N	Mörseburg et al 2016
Malay24	Malay	Mainland Southeast Asia	SNP Array	N	Y	N	Mörseburg et al 2016
Malay25	Malay	Mainland Southeast Asia	SNP Array	N	Y	N	Mörseburg et al 2016
Malay3	Malay	Mainland Southeast Asia	SNP Array	N	Y	N	Mörseburg et al 2016
Malay4	Malay	Mainland Southeast Asia	SNP Array	N	Y	N	Mörseburg et al 2016
Malay5	Malay	Mainland Southeast Asia	SNP Array	N	Y	N	Mörseburg et al 2016
Malay6	Malay	Mainland Southeast Asia	SNP Array	N	Y	N	Mörseburg et al 2016
Malay7	Malay	Mainland Southeast Asia	SNP Array	N	Y	N	Mörseburg et al 2016
Malay8	Malay	Mainland Southeast Asia	SNP Array	N	Y	N	Mörseburg et al 2016
Malay9	Malay	Mainland Southeast Asia	SNP Array	N	Y	N	Mörseburg et al 2016
Murut1	Murut	Island Southeast Asia	SNP Array	N	Y	N	Mörseburg et al 2016
Murut10	Murut	Island Southeast Asia	SNP Array	N	Y	N	Mörseburg et al 2016
Murut11	Murut	Island Southeast Asia	SNP Array	N	Y	N	Mörseburg et al 2016
Murut12	Murut	Island Southeast Asia	SNP Array	N	Y	N	Mörseburg et al 2016
Murut13	Murut	Island Southeast Asia	SNP Array	N	Y	N	Mörseburg et al 2016
Murut14	Murut	Island Southeast Asia	SNP Array	N	Y	N	Mörseburg et al 2016
Murut15	Murut	Island Southeast Asia	SNP Array	N	Y	N	Mörseburg et al 2016
Murut16	Murut	Island Southeast Asia	SNP Array	N	Y	N	Mörseburg et al 2016
Murut17	Murut	Island Southeast Asia	SNP Array	N	Y	N	Mörseburg et al 2016
Murut18	Murut	Island Southeast Asia	SNP Array	N	Y	N	Mörseburg et al 2016
Murut19	Murut	Island Southeast Asia	SNP Array	N	Y	N	Mörseburg et al 2016
Murut2	Murut	Island Southeast Asia	SNP Array	N	Y	N	Mörseburg et al 2016
Murut20	Murut	Island Southeast Asia	SNP Array	N	Y	N	Mörseburg et al 2016
Murut21	Murut	Island Southeast Asia	SNP Array	N	Y	N	Mörseburg et al 2016
Murut22	Murut	Island Southeast Asia	SNP Array	N	Y	N	Mörseburg et al 2016
Murut23	Murut	Island Southeast Asia	SNP Array	N	Y	N	Mörseburg et al 2016
Murut3	Murut	Island Southeast Asia	SNP Array	N	Y	N	Mörseburg et al 2016
Murut4	Murut	Island Southeast Asia	SNP Array	N	Y	N	Mörseburg et al 2016
Murut5	Murut	Island Southeast Asia	SNP Array	N	Y	N	Mörseburg et al 2016
Murut6	Murut	Island Southeast Asia	SNP Array	N	Y	N	Mörseburg et al 2016
Murut7	Murut	Island Southeast Asia	SNP Array	N	Y	N	Mörseburg et al 2016
Murut8	Murut	Island Southeast Asia	SNP Array	N	Y	N	Mörseburg et al 2016
Murut9	Murut	Island Southeast Asia	SNP Array	N	Y	N	Mörseburg et al 2016
Vizaya1	Filipino	Island Southeast Asia	SNP Array	N	Y	N	Mörseburg et al 2016
Vizaya2	Filipino	Island Southeast Asia	SNP Array	N	Y	N	Mörseburg et al 2016
Vizaya3	Filipino	Island Southeast Asia	SNP Array	N	Y	N	Mörseburg et al 2016
Vizaya4	Filipino	Island Southeast Asia	SNP Array	N	Y	N	Mörseburg et al 2016
lebbo1	Lebbo	Island Southeast Asia	SNP Array	N	Y	N	Mörseburg et al 2016
lebbo10	Lebbo	Island Southeast Asia	SNP Array	N	Y	N	Mörseburg et al 2016
lebbo11	Lebbo	Island Southeast Asia	SNP Array	N	Y	N	Mörseburg et al 2016
lebbo12	Lebbo	Island Southeast Asia	SNP Array	N	Y	N	Mörseburg et al 2016
lebbo13	Lebbo	Island Southeast Asia	SNP Array	N	Y	N	Mörseburg et al 2016
lebbo14	Lebbo	Island Southeast Asia	SNP Array	N	Y	N	Mörseburg et al 2016
lebbo15	Lebbo	Island Southeast Asia	SNP Array	N	Y	N	Mörseburg et al 2016
lebbo16	Lebbo	Island Southeast Asia	SNP Array	N	Y	N	Mörseburg et al 2016
lebbo17	Lebbo	Island Southeast Asia	SNP Array	N	Y	N	Mörseburg et al 2016
lebbo18	Lebbo	Island Southeast Asia	SNP Array	N	Y	N	Mörseburg et al 2016
lebbo19	Lebbo	Island Southeast Asia	SNP Array	N	Y	N	Mörseburg et al 2016
lebbo3	Lebbo	Island Southeast Asia	SNP Array	N	Y	N	Mörseburg et al 2016
lebbo4	Lebbo	Island Southeast Asia	SNP Array	N	Y	N	Mörseburg et al 2016
lebbo5	Lebbo	Island Southeast Asia	SNP Array	N	Y	N	Mörseburg et al 2016
lebbo6	Lebbo	Island Southeast Asia	SNP Array	N	Y	N	Mörseburg et al 2016
lebbo7	Lebbo	Island Southeast Asia	SNP Array	N	Y	N	Mörseburg et al 2016
lebbo8	Lebbo	Island Southeast Asia	SNP Array	N	Y	N	Mörseburg et al 2016
lebbo9	Lebbo	Island Southeast Asia	SNP Array	N	Y	N	Mörseburg et al 2016
SA1004	Khomani	Africa	SNP Array	N	Y	N	Human Origin
SA063	Khomani	Africa	SNP Array	N	Y	N	Human Origin
SA010	Khomani	Africa	SNP Array	N	Y	N	Human Origin
SA064	Khomani	Africa	SNP Array	N	Y	N	Human Origin
SA073	Khomani	Africa	SNP Array	N	Y	N	Human Origin
SA1025	Khomani	Africa	SNP Array	N	Y	N	Human Origin
SA078	Khomani	Africa	SNP Array	N	Y	N	Human Origin
SA083	Khomani	Africa	SNP Array	N	Y	N	Human Origin
BOT2.031	Taa.West	Africa	SNP Array	N	Y	N	Human Origin
NAM188	Xuun	Africa	SNP Array	N	Y	N	Human Origin
BOT5.026	Gana	Africa	SNP Array	N	Y	N	Human Origin
BOT5.030	Gui	Africa	SNP Array	N	Y	N	Human Origin
BOT2.033	Taa.North	Africa	SNP Array	N	Y	N	Human Origin
BOT2.038	Taa.West	Africa	SNP Array	N	Y	N	Human Origin
NAM190	Xuun	Africa	SNP Array	N	Y	N	Human Origin
BOT5.034	Gana	Africa	SNP Array	N	Y	N	Human Origin
BOT5.037	Gui	Africa	SNP Array	N	Y	N	Human Origin
BOT2.043	Taa.North	Africa	SNP Array	N	Y	N	Human Origin
BOT2.053	Taa.West	Africa	SNP Array	N	Y	N	Human Origin
NAM191	Xuun	Africa	SNP Array	N	Y	N	Human Origin
NAM321	Nama	Africa	SNP Array	N	Y	N	Human Origin
BOT2.044	Taa.North	Africa	SNP Array	N	Y	N	Human Origin
BOT2.055	Taa.West	Africa	SNP Array	N	Y	N	Human Origin
BOT6.264	Gana	Africa	SNP Array	N	Y	N	Human Origin
NAM325	Nama	Africa	SNP Array	N	Y	N	Human Origin
BOT2.058	Taa.West	Africa	SNP Array	N	Y	N	Human Origin
BOT5.003	Gui	Africa	SNP Array	N	Y	N	Human Origin
BOT6.106	Taa.North	Africa	SNP Array	N	Y	N	Human Origin
BOT2.061	Taa.West	Africa	SNP Array	N	Y	N	Human Origin
BOT6.016	Taa.East	Africa	SNP Array	N	Y	N	Human Origin
BOT2.063	Taa.West	Africa	SNP Array	N	Y	N	Human Origin
BOT5.015	Gui	Africa	SNP Array	N	Y	N	Human Origin
BOT6.018	Taa.East	Africa	SNP Array	N	Y	N	Human Origin
BOT2.022	Taa.West	Africa	SNP Array	N	Y	N	Human Origin
Yuk_009	Yukagir	Central Asia Siberia	SNP Array	N	Y	N	Human Origin
Yuk_025	Yukagir	Central Asia Siberia	SNP Array	N	Y	N	Human Origin
Yuk_022	Yukagir	Central Asia Siberia	SNP Array	N	Y	N	Human Origin
Yuk_020	Yukagir	Central Asia Siberia	SNP Array	N	Y	N	Human Origin
MC_40	Chukchi	Central Asia Siberia	SNP Array	N	Y	N	Human Origin
Yuk_024	Yukagir	Central Asia Siberia	SNP Array	N	Y	N	Human Origin
Nesk_25	Eskimo	Central Asia Siberia	SNP Array	N	Y	N	Human Origin
Yuk_023	Yukagir	Central Asia Siberia	SNP Array	N	Y	N	Human Origin
MC_16	Chukchi	Central Asia Siberia	SNP Array	N	Y	N	Human Origin
MC_15	Chukchi	Central Asia Siberia	SNP Array	N	Y	N	Human Origin
MC_18	Chukchi	Central Asia Siberia	SNP Array	N	Y	N	Human Origin
Yuk_004	Yukagir	Central Asia Siberia	SNP Array	N	Y	N	Human Origin
MC_08	Chukchi	Central Asia Siberia	SNP Array	N	Y	N	Human Origin
Nov_005	Nganasan	Central Asia Siberia	SNP Array	N	Y	N	Human Origin
MC_25	Chukchi	Central Asia Siberia	SNP Array	N	Y	N	Human Origin
Oj958	Ojibwa	America	SNP Array	N	Y	N	Human Origin
Yuk_019	Yukagir	Central Asia Siberia	SNP Array	N	Y	N	Human Origin
Yuk_011	Yukagir	Central Asia Siberia	SNP Array	N	Y	N	Human Origin
Nesk_22	Eskimo	Central Asia Siberia	SNP Array	N	Y	N	Human Origin
Sesk_47	Chukchi	Central Asia Siberia	SNP Array	N	Y	N	Human Origin
MC_17	Chukchi	Central Asia Siberia	SNP Array	N	Y	N	Human Origin
Nesk_15	Eskimo	Central Asia Siberia	SNP Array	N	Y	N	Human Origin
Yuk_021	Yukagir	Central Asia Siberia	SNP Array	N	Y	N	Human Origin
MC_06	Chukchi	Central Asia Siberia	SNP Array	N	Y	N	Human Origin
MC_38	Chukchi	Central Asia Siberia	SNP Array	N	Y	N	Human Origin
MC_14	Chukchi	Central Asia Siberia	SNP Array	N	Y	N	Human Origin
Nesk_23	Eskimo	Central Asia Siberia	SNP Array	N	Y	N	Human Origin
Oj967	Ojibwa	America	SNP Array	N	Y	N	Human Origin
Oj968	Ojibwa	America	SNP Array	N	Y	N	Human Origin
Oj970	Ojibwa	America	SNP Array	N	Y	N	Human Origin
Oj985	Ojibwa	America	SNP Array	N	Y	N	Human Origin
Oj1131	Ojibwa	America	SNP Array	N	Y	N	Human Origin
Oj1136	Ojibwa	America	SNP Array	N	Y	N	Human Origin
Hadza001	Hadza	Africa	SNP Array	N	Y	N	Human Origin
Hadza002	Hadza	Africa	SNP Array	N	Y	N	Human Origin
Hadza003	Hadza	Africa	SNP Array	N	Y	N	Human Origin
Hadza004	Hadza	Africa	SNP Array	N	Y	N	Human Origin
Hadza005	Hadza	Africa	SNP Array	N	Y	N	Human Origin
Hadza006	Hadza	Africa	SNP Array	N	Y	N	Human Origin
Hadza007	Hadza	Africa	SNP Array	N	Y	N	Human Origin
Hadza008	Hadza	Africa	SNP Array	N	Y	N	Human Origin
Hadza010	Hadza	Africa	SNP Array	N	Y	N	Human Origin
Hadza011	Hadza	Africa	SNP Array	N	Y	N	Human Origin
Hadza012	Hadza	Africa	SNP Array	N	Y	N	Human Origin
Hadza013	Hadza	Africa	SNP Array	N	Y	N	Human Origin
Hadza016	Hadza	Africa	SNP Array	N	Y	N	Human Origin
Hadza017	Hadza	Africa	SNP Array	N	Y	N	Human Origin
Hadza018	Hadza	Africa	SNP Array	N	Y	N	Human Origin
Hadza019	Hadza	Africa	SNP Array	N	Y	N	Human Origin
Hadza020	Hadza	Africa	SNP Array	N	Y	N	Human Origin
Sandawe001	Sandawe	Africa	SNP Array	N	Y	N	Human Origin
Sandawe002	Sandawe	Africa	SNP Array	N	Y	N	Human Origin
Sandawe003	Sandawe	Africa	SNP Array	N	Y	N	Human Origin
Sandawe005	Sandawe	Africa	SNP Array	N	Y	N	Human Origin
Sandawe006	Sandawe	Africa	SNP Array	N	Y	N	Human Origin
Sandawe007	Sandawe	Africa	SNP Array	N	Y	N	Human Origin
Sandawe008	Sandawe	Africa	SNP Array	N	Y	N	Human Origin
Sandawe009	Sandawe	Africa	SNP Array	N	Y	N	Human Origin
Sandawe011	Sandawe	Africa	SNP Array	N	Y	N	Human Origin
Sandawe012	Sandawe	Africa	SNP Array	N	Y	N	Human Origin
Sandawe013	Sandawe	Africa	SNP Array	N	Y	N	Human Origin
Sandawe014	Sandawe	Africa	SNP Array	N	Y	N	Human Origin
Sandawe016	Sandawe	Africa	SNP Array	N	Y	N	Human Origin
Sandawe018	Sandawe	Africa	SNP Array	N	Y	N	Human Origin
Sandawe019	Sandawe	Africa	SNP Array	N	Y	N	Human Origin
Sandawe020	Sandawe	Africa	SNP Array	N	Y	N	Human Origin
Sandawe021	Sandawe	Africa	SNP Array	N	Y	N	Human Origin
Sandawe022	Sandawe	Africa	SNP Array	N	Y	N	Human Origin
Sandawe023	Sandawe	Africa	SNP Array	N	Y	N	Human Origin
Sandawe024	Sandawe	Africa	SNP Array	N	Y	N	Human Origin
Sandawe025	Sandawe	Africa	SNP Array	N	Y	N	Human Origin
Sandawe027	Sandawe	Africa	SNP Array	N	Y	N	Human Origin
Ul5	Ulchi	Central Asia Siberia	SNP Array	N	Y	N	Human Origin
Ul31	Ulchi	Central Asia Siberia	SNP Array	N	Y	N	Human Origin
Ul65	Ulchi	Central Asia Siberia	SNP Array	N	Y	N	Human Origin
Tuba12	Tubalar	Central Asia Siberia	SNP Array	N	Y	N	Human Origin
Tuba20	Tubalar	Central Asia Siberia	SNP Array	N	Y	N	Human Origin
Nel19	Yukagir	Central Asia Siberia	SNP Array	N	Y	N	Human Origin
Nlk16	Even	Central Asia Siberia	SNP Array	N	Y	N	Human Origin
Esk20	Eskimo	Central Asia Siberia	SNP Array	N	Y	N	Human Origin
Kor66	Koryak	Central Asia Siberia	SNP Array	N	Y	N	Human Origin
Ul6	Ulchi	Central Asia Siberia	SNP Array	N	Y	N	Human Origin
Ul33	Ulchi	Central Asia Siberia	SNP Array	N	Y	N	Human Origin
Tuba13	Tubalar	Central Asia Siberia	SNP Array	N	Y	N	Human Origin
Tuba21	Tubalar	Central Asia Siberia	SNP Array	N	Y	N	Human Origin
Tuba29	Tubalar	Central Asia Siberia	SNP Array	N	Y	N	Human Origin
Nlk1	Even	Central Asia Siberia	SNP Array	N	Y	N	Human Origin
Nlk18	Even	Central Asia Siberia	SNP Array	N	Y	N	Human Origin
Esk29	Eskimo	Central Asia Siberia	SNP Array	N	Y	N	Human Origin
Kor30	Koryak	Central Asia Siberia	SNP Array	N	Y	N	Human Origin
Kor72	Itelmen	Central Asia Siberia	SNP Array	N	Y	N	Human Origin
Ul71	Ulchi	Central Asia Siberia	SNP Array	N	Y	N	Human Origin
Tuba6	Tubalar	Central Asia Siberia	SNP Array	N	Y	N	Human Origin
Tuba22	Tubalar	Central Asia Siberia	SNP Array	N	Y	N	Human Origin
Tuba30	Tubalar	Central Asia Siberia	SNP Array	N	Y	N	Human Origin
Nlk3	Even	Central Asia Siberia	SNP Array	N	Y	N	Human Origin
Nlk19	Even	Central Asia Siberia	SNP Array	N	Y	N	Human Origin
Ul10	Ulchi	Central Asia Siberia	SNP Array	N	Y	N	Human Origin
Ul43	Ulchi	Central Asia Siberia	SNP Array	N	Y	N	Human Origin
Ul72	Ulchi	Central Asia Siberia	SNP Array	N	Y	N	Human Origin
Tuba15	Tubalar	Central Asia Siberia	SNP Array	N	Y	N	Human Origin
Tuba23	Tubalar	Central Asia Siberia	SNP Array	N	Y	N	Human Origin
Tuba31	Tubalar	Central Asia Siberia	SNP Array	N	Y	N	Human Origin
Nlk5	Even	Central Asia Siberia	SNP Array	N	Y	N	Human Origin
Ale9	Tlingit	Central Asia Siberia	SNP Array	N	Y	N	Human Origin
Esk38	Eskimo	Central Asia Siberia	SNP Array	N	Y	N	Human Origin
Kor40	Koryak	Central Asia Siberia	SNP Array	N	Y	N	Human Origin
Ul44	Ulchi	Central Asia Siberia	SNP Array	N	Y	N	Human Origin
Ul74	Ulchi	Central Asia Siberia	SNP Array	N	Y	N	Human Origin
Tuba16	Tubalar	Central Asia Siberia	SNP Array	N	Y	N	Human Origin
Tuba24	Tubalar	Central Asia Siberia	SNP Array	N	Y	N	Human Origin
Nel13	Yukagir	Central Asia Siberia	SNP Array	N	Y	N	Human Origin
Nlk6	Even	Central Asia Siberia	SNP Array	N	Y	N	Human Origin
Sir77	Eskimo	Central Asia Siberia	SNP Array	N	Y	N	Human Origin
Kor49	Koryak	Central Asia Siberia	SNP Array	N	Y	N	Human Origin
Ul19	Ulchi	Central Asia Siberia	SNP Array	N	Y	N	Human Origin
Tuba1	Tubalar	Central Asia Siberia	SNP Array	N	Y	N	Human Origin
Tuba9	Tubalar	Central Asia Siberia	SNP Array	N	Y	N	Human Origin
Tuba17	Tubalar	Central Asia Siberia	SNP Array	N	Y	N	Human Origin
Tuba25	Tubalar	Central Asia Siberia	SNP Array	N	Y	N	Human Origin
Nel15	Yukagir	Central Asia Siberia	SNP Array	N	Y	N	Human Origin
Nlk9	Even	Central Asia Siberia	SNP Array	N	Y	N	Human Origin
Ale14	Tlingit	Central Asia Siberia	SNP Array	N	Y	N	Human Origin
Sir14	Eskimo	Central Asia Siberia	SNP Array	N	Y	N	Human Origin
Kor54	Koryak	Central Asia Siberia	SNP Array	N	Y	N	Human Origin
Ckrd8	Yukagir	Central Asia Siberia	SNP Array	N	Y	N	Human Origin
Ul24	Ulchi	Central Asia Siberia	SNP Array	N	Y	N	Human Origin
Ul59	Ulchi	Central Asia Siberia	SNP Array	N	Y	N	Human Origin
Tuba2	Tubalar	Central Asia Siberia	SNP Array	N	Y	N	Human Origin
Tuba10	Tubalar	Central Asia Siberia	SNP Array	N	Y	N	Human Origin
Tuba18	Tubalar	Central Asia Siberia	SNP Array	N	Y	N	Human Origin
Nel16	Yukagir	Central Asia Siberia	SNP Array	N	Y	N	Human Origin
Nlk10	Even	Central Asia Siberia	SNP Array	N	Y	N	Human Origin
Ale16	Tlingit	Central Asia Siberia	SNP Array	N	Y	N	Human Origin
Sir26	Eskimo	Central Asia Siberia	SNP Array	N	Y	N	Human Origin
Kor57	Itelmen	Central Asia Siberia	SNP Array	N	Y	N	Human Origin
Ckrd9	Yukagir	Central Asia Siberia	SNP Array	N	Y	N	Human Origin
Tuba11	Tubalar	Central Asia Siberia	SNP Array	N	Y	N	Human Origin
Tuba19	Tubalar	Central Asia Siberia	SNP Array	N	Y	N	Human Origin
Nel17	Yukagir	Central Asia Siberia	SNP Array	N	Y	N	Human Origin
Nlk14	Even	Central Asia Siberia	SNP Array	N	Y	N	Human Origin
Ale32	Tlingit	Central Asia Siberia	SNP Array	N	Y	N	Human Origin
Sir61	Eskimo	Central Asia Siberia	SNP Array	N	Y	N	Human Origin
Kor61	Koryak	Central Asia Siberia	SNP Array	N	Y	N	Human Origin
HGDP00001	Brahui	South Asia	SNP Array	N	Y	N	Human Origin
HGDP00003	Brahui	South Asia	SNP Array	N	Y	N	Human Origin
HGDP00005	Brahui	South Asia	SNP Array	N	Y	N	Human Origin
HGDP00007	Brahui	South Asia	SNP Array	N	Y	N	Human Origin
HGDP00011	Brahui	South Asia	SNP Array	N	Y	N	Human Origin
HGDP00015	Brahui	South Asia	SNP Array	N	Y	N	Human Origin
HGDP00017	Brahui	South Asia	SNP Array	N	Y	N	Human Origin
HGDP00019	Brahui	South Asia	SNP Array	N	Y	N	Human Origin
HGDP00021	Brahui	South Asia	SNP Array	N	Y	N	Human Origin
HGDP00023	Brahui	South Asia	SNP Array	N	Y	N	Human Origin
HGDP00025	Brahui	South Asia	SNP Array	N	Y	N	Human Origin
HGDP00027	Brahui	South Asia	SNP Array	N	Y	N	Human Origin
HGDP00031	Brahui	South Asia	SNP Array	N	Y	N	Human Origin
HGDP00033	Brahui	South Asia	SNP Array	N	Y	N	Human Origin
HGDP00035	Brahui	South Asia	SNP Array	N	Y	N	Human Origin
HGDP00037	Brahui	South Asia	SNP Array	N	Y	N	Human Origin
HGDP00039	Brahui	South Asia	SNP Array	N	Y	N	Human Origin
HGDP00043	Brahui	South Asia	SNP Array	N	Y	N	Human Origin
HGDP00045	Brahui	South Asia	SNP Array	N	Y	N	Human Origin
HGDP00047	Brahui	South Asia	SNP Array	N	Y	N	Human Origin
HGDP00049	Brahui	South Asia	SNP Array	N	Y	N	Human Origin
HGDP00052	Balochi	South Asia	SNP Array	N	Y	N	Human Origin
HGDP00054	Balochi	South Asia	SNP Array	N	Y	N	Human Origin
HGDP00056	Balochi	South Asia	SNP Array	N	Y	N	Human Origin
HGDP00058	Balochi	South Asia	SNP Array	N	Y	N	Human Origin
HGDP00062	Balochi	South Asia	SNP Array	N	Y	N	Human Origin
HGDP00064	Balochi	South Asia	SNP Array	N	Y	N	Human Origin
HGDP00066	Balochi	South Asia	SNP Array	N	Y	N	Human Origin
HGDP00068	Balochi	South Asia	SNP Array	N	Y	N	Human Origin
HGDP00072	Balochi	South Asia	SNP Array	N	Y	N	Human Origin
HGDP00074	Balochi	South Asia	SNP Array	N	Y	N	Human Origin
HGDP00078	Balochi	South Asia	SNP Array	N	Y	N	Human Origin
HGDP00080	Balochi	South Asia	SNP Array	N	Y	N	Human Origin
HGDP00082	Balochi	South Asia	SNP Array	N	Y	N	Human Origin
HGDP00086	Balochi	South Asia	SNP Array	N	Y	N	Human Origin
HGDP00088	Balochi	South Asia	SNP Array	N	Y	N	Human Origin
HGDP00090	Balochi	South Asia	SNP Array	N	Y	N	Human Origin
HGDP00092	Balochi	South Asia	SNP Array	N	Y	N	Human Origin
HGDP00094	Balochi	South Asia	SNP Array	N	Y	N	Human Origin
HGDP00096	Balochi	South Asia	SNP Array	N	Y	N	Human Origin
HGDP00098	Balochi	South Asia	SNP Array	N	Y	N	Human Origin
HGDP00099	Hazara	South Asia	SNP Array	N	Y	N	Human Origin
HGDP00103	Hazara	South Asia	SNP Array	N	Y	N	Human Origin
HGDP00106	Hazara	South Asia	SNP Array	N	Y	N	Human Origin
HGDP00109	Hazara	South Asia	SNP Array	N	Y	N	Human Origin
HGDP00110	Hazara	South Asia	SNP Array	N	Y	N	Human Origin
HGDP00115	Hazara	South Asia	SNP Array	N	Y	N	Human Origin
HGDP00116	Hazara	South Asia	SNP Array	N	Y	N	Human Origin
HGDP00118	Hazara	South Asia	SNP Array	N	Y	N	Human Origin
HGDP00120	Hazara	South Asia	SNP Array	N	Y	N	Human Origin
HGDP00121	Hazara	South Asia	SNP Array	N	Y	N	Human Origin
HGDP00122	Hazara	South Asia	SNP Array	N	Y	N	Human Origin
HGDP00124	Hazara	South Asia	SNP Array	N	Y	N	Human Origin
HGDP00125	Hazara	South Asia	SNP Array	N	Y	N	Human Origin
HGDP00127	Hazara	South Asia	SNP Array	N	Y	N	Human Origin
HGDP00131	Makrani	South Asia	SNP Array	N	Y	N	Human Origin
HGDP00133	Makrani	South Asia	SNP Array	N	Y	N	Human Origin
HGDP00134	Makrani	South Asia	SNP Array	N	Y	N	Human Origin
HGDP00135	Makrani	South Asia	SNP Array	N	Y	N	Human Origin
HGDP00136	Makrani	South Asia	SNP Array	N	Y	N	Human Origin
HGDP00137	Makrani	South Asia	SNP Array	N	Y	N	Human Origin
HGDP00140	Makrani	South Asia	SNP Array	N	Y	N	Human Origin
HGDP00141	Makrani	South Asia	SNP Array	N	Y	N	Human Origin
HGDP00144	Makrani	South Asia	SNP Array	N	Y	N	Human Origin
HGDP00145	Makrani	South Asia	SNP Array	N	Y	N	Human Origin
HGDP00146	Makrani	South Asia	SNP Array	N	Y	N	Human Origin
HGDP00148	Makrani	South Asia	SNP Array	N	Y	N	Human Origin
HGDP00151	Makrani	South Asia	SNP Array	N	Y	N	Human Origin
HGDP00153	Makrani	South Asia	SNP Array	N	Y	N	Human Origin
HGDP00154	Makrani	South Asia	SNP Array	N	Y	N	Human Origin
HGDP00155	Makrani	South Asia	SNP Array	N	Y	N	Human Origin
HGDP00157	Makrani	South Asia	SNP Array	N	Y	N	Human Origin
HGDP00158	Makrani	South Asia	SNP Array	N	Y	N	Human Origin
HGDP00160	Makrani	South Asia	SNP Array	N	Y	N	Human Origin
HGDP00161	Makrani	South Asia	SNP Array	N	Y	N	Human Origin
HGDP00167	Sindhi	South Asia	SNP Array	N	Y	N	Human Origin
HGDP00169	Sindhi	South Asia	SNP Array	N	Y	N	Human Origin
HGDP00171	Sindhi	South Asia	SNP Array	N	Y	N	Human Origin
HGDP00179	Sindhi	South Asia	SNP Array	N	Y	N	Human Origin
HGDP00181	Sindhi	South Asia	SNP Array	N	Y	N	Human Origin
HGDP00183	Sindhi	South Asia	SNP Array	N	Y	N	Human Origin
HGDP00185	Sindhi	South Asia	SNP Array	N	Y	N	Human Origin
HGDP00187	Sindhi	South Asia	SNP Array	N	Y	N	Human Origin
HGDP00189	Sindhi	South Asia	SNP Array	N	Y	N	Human Origin
HGDP00191	Sindhi	South Asia	SNP Array	N	Y	N	Human Origin
HGDP00192	Sindhi	South Asia	SNP Array	N	Y	N	Human Origin
HGDP00195	Sindhi	South Asia	SNP Array	N	Y	N	Human Origin
HGDP00197	Sindhi	South Asia	SNP Array	N	Y	N	Human Origin
HGDP00201	Sindhi	South Asia	SNP Array	N	Y	N	Human Origin
HGDP00205	Sindhi	South Asia	SNP Array	N	Y	N	Human Origin
HGDP00206	Sindhi	South Asia	SNP Array	N	Y	N	Human Origin
HGDP00208	Sindhi	South Asia	SNP Array	N	Y	N	Human Origin
HGDP00210	Sindhi	South Asia	SNP Array	N	Y	N	Human Origin
HGDP00213	Pathan	South Asia	SNP Array	N	Y	N	Human Origin
HGDP00216	Pathan	South Asia	SNP Array	N	Y	N	Human Origin
HGDP00218	Pathan	South Asia	SNP Array	N	Y	N	Human Origin
HGDP00222	Pathan	South Asia	SNP Array	N	Y	N	Human Origin
HGDP00224	Pathan	South Asia	SNP Array	N	Y	N	Human Origin
HGDP00226	Pathan	South Asia	SNP Array	N	Y	N	Human Origin
HGDP00228	Pathan	South Asia	SNP Array	N	Y	N	Human Origin
HGDP00230	Pathan	South Asia	SNP Array	N	Y	N	Human Origin
HGDP00232	Pathan	South Asia	SNP Array	N	Y	N	Human Origin
HGDP00241	Pathan	South Asia	SNP Array	N	Y	N	Human Origin
HGDP00243	Pathan	South Asia	SNP Array	N	Y	N	Human Origin
HGDP00244	Pathan	South Asia	SNP Array	N	Y	N	Human Origin
HGDP00247	Pathan	South Asia	SNP Array	N	Y	N	Human Origin
HGDP00248	Pathan	South Asia	SNP Array	N	Y	N	Human Origin
HGDP00254	Pathan	South Asia	SNP Array	N	Y	N	Human Origin
HGDP00258	Pathan	South Asia	SNP Array	N	Y	N	Human Origin
HGDP00259	Pathan	South Asia	SNP Array	N	Y	N	Human Origin
HGDP00262	Pathan	South Asia	SNP Array	N	Y	N	Human Origin
HGDP00264	Pathan	South Asia	SNP Array	N	Y	N	Human Origin
HGDP00267	Kalash	South Asia	SNP Array	N	Y	N	Human Origin
HGDP00277	Kalash	South Asia	SNP Array	N	Y	N	Human Origin
HGDP00281	Kalash	South Asia	SNP Array	N	Y	N	Human Origin
HGDP00285	Kalash	South Asia	SNP Array	N	Y	N	Human Origin
HGDP00286	Kalash	South Asia	SNP Array	N	Y	N	Human Origin
HGDP00288	Kalash	South Asia	SNP Array	N	Y	N	Human Origin
HGDP00290	Kalash	South Asia	SNP Array	N	Y	N	Human Origin
HGDP00298	Kalash	South Asia	SNP Array	N	Y	N	Human Origin
HGDP00302	Kalash	South Asia	SNP Array	N	Y	N	Human Origin
HGDP00307	Kalash	South Asia	SNP Array	N	Y	N	Human Origin
HGDP00311	Kalash	South Asia	SNP Array	N	Y	N	Human Origin
HGDP00313	Kalash	South Asia	SNP Array	N	Y	N	Human Origin
HGDP00315	Kalash	South Asia	SNP Array	N	Y	N	Human Origin
HGDP00319	Kalash	South Asia	SNP Array	N	Y	N	Human Origin
HGDP00323	Kalash	South Asia	SNP Array	N	Y	N	Human Origin
HGDP00328	Kalash	South Asia	SNP Array	N	Y	N	Human Origin
HGDP00330	Kalash	South Asia	SNP Array	N	Y	N	Human Origin
HGDP00333	Kalash	South Asia	SNP Array	N	Y	N	Human Origin
HGDP00336	Burusho	South Asia	SNP Array	N	Y	N	Human Origin
HGDP00338	Burusho	South Asia	SNP Array	N	Y	N	Human Origin
HGDP00341	Burusho	South Asia	SNP Array	N	Y	N	Human Origin
HGDP00346	Burusho	South Asia	SNP Array	N	Y	N	Human Origin
HGDP00351	Burusho	South Asia	SNP Array	N	Y	N	Human Origin
HGDP00356	Burusho	South Asia	SNP Array	N	Y	N	Human Origin
HGDP00359	Burusho	South Asia	SNP Array	N	Y	N	Human Origin
HGDP00364	Burusho	South Asia	SNP Array	N	Y	N	Human Origin
HGDP00371	Burusho	South Asia	SNP Array	N	Y	N	Human Origin
HGDP00372	Burusho	South Asia	SNP Array	N	Y	N	Human Origin
HGDP00382	Burusho	South Asia	SNP Array	N	Y	N	Human Origin
HGDP00388	Burusho	South Asia	SNP Array	N	Y	N	Human Origin
HGDP00392	Burusho	South Asia	SNP Array	N	Y	N	Human Origin
HGDP00402	Burusho	South Asia	SNP Array	N	Y	N	Human Origin
HGDP00407	Burusho	South Asia	SNP Array	N	Y	N	Human Origin
HGDP00412	Burusho	South Asia	SNP Array	N	Y	N	Human Origin
HGDP00417	Burusho	South Asia	SNP Array	N	Y	N	Human Origin
HGDP00423	Burusho	South Asia	SNP Array	N	Y	N	Human Origin
HGDP00428	Burusho	South Asia	SNP Array	N	Y	N	Human Origin
HGDP00433	Burusho	South Asia	SNP Array	N	Y	N	Human Origin
HGDP00438	Burusho	South Asia	SNP Array	N	Y	N	Human Origin
HGDP00444	Burusho	South Asia	SNP Array	N	Y	N	Human Origin
HGDP00445	Burusho	South Asia	SNP Array	N	Y	N	Human Origin
HGDP00449	Mbuti	Africa	SNP Array	N	Y	N	Human Origin
HGDP00454	Biaka	Africa	SNP Array	N	Y	N	Human Origin
HGDP00455	Biaka	Africa	SNP Array	N	Y	N	Human Origin
HGDP00457	Biaka	Africa	SNP Array	N	Y	N	Human Origin
HGDP00458	Biaka	Africa	SNP Array	N	Y	N	Human Origin
HGDP00459	Biaka	Africa	SNP Array	N	Y	N	Human Origin
HGDP00460	Biaka	Africa	SNP Array	N	Y	N	Human Origin
HGDP00461	Biaka	Africa	SNP Array	N	Y	N	Human Origin
HGDP00462	Mbuti	Africa	SNP Array	N	Y	N	Human Origin
HGDP00463	Mbuti	Africa	SNP Array	N	Y	N	Human Origin
HGDP00464	Biaka	Africa	SNP Array	N	Y	N	Human Origin
HGDP00465	Biaka	Africa	SNP Array	N	Y	N	Human Origin
HGDP00466	Biaka	Africa	SNP Array	N	Y	N	Human Origin
HGDP00467	Mbuti	Africa	SNP Array	N	Y	N	Human Origin
HGDP00469	Biaka	Africa	SNP Array	N	Y	N	Human Origin
HGDP00470	Biaka	Africa	SNP Array	N	Y	N	Human Origin
HGDP00472	Biaka	Africa	SNP Array	N	Y	N	Human Origin
HGDP00473	Biaka	Africa	SNP Array	N	Y	N	Human Origin
HGDP00474	Mbuti	Africa	SNP Array	N	Y	N	Human Origin
HGDP00475	Biaka	Africa	SNP Array	N	Y	N	Human Origin
HGDP00476	Mbuti	Africa	SNP Array	N	Y	N	Human Origin
HGDP00478	Mbuti	Africa	SNP Array	N	Y	N	Human Origin
HGDP00511	French	West Eurasia	SNP Array	N	Y	N	Human Origin
HGDP00512	French	West Eurasia	SNP Array	N	Y	N	Human Origin
HGDP00513	French	West Eurasia	SNP Array	N	Y	N	Human Origin
HGDP00514	French	West Eurasia	SNP Array	N	Y	N	Human Origin
HGDP00515	French	West Eurasia	SNP Array	N	Y	N	Human Origin
HGDP00516	French	West Eurasia	SNP Array	N	Y	N	Human Origin
HGDP00517	French	West Eurasia	SNP Array	N	Y	N	Human Origin
HGDP00518	French	West Eurasia	SNP Array	N	Y	N	Human Origin
HGDP00519	French	West Eurasia	SNP Array	N	Y	N	Human Origin
HGDP00522	French	West Eurasia	SNP Array	N	Y	N	Human Origin
HGDP00523	French	West Eurasia	SNP Array	N	Y	N	Human Origin
HGDP00524	French	West Eurasia	SNP Array	N	Y	N	Human Origin
HGDP00525	French	West Eurasia	SNP Array	N	Y	N	Human Origin
HGDP00526	French	West Eurasia	SNP Array	N	Y	N	Human Origin
HGDP00527	French	West Eurasia	SNP Array	N	Y	N	Human Origin
HGDP00528	French	West Eurasia	SNP Array	N	Y	N	Human Origin
HGDP00529	French	West Eurasia	SNP Array	N	Y	N	Human Origin
HGDP00531	French	West Eurasia	SNP Array	N	Y	N	Human Origin
HGDP00533	French	West Eurasia	SNP Array	N	Y	N	Human Origin
HGDP00534	French	West Eurasia	SNP Array	N	Y	N	Human Origin
HGDP00535	French	West Eurasia	SNP Array	N	Y	N	Human Origin
HGDP00536	French	West Eurasia	SNP Array	N	Y	N	Human Origin
HGDP00537	French	West Eurasia	SNP Array	N	Y	N	Human Origin
HGDP00538	French	West Eurasia	SNP Array	N	Y	N	Human Origin
HGDP00539	French	West Eurasia	SNP Array	N	Y	N	Human Origin
HGDP00540	Papuan	Oceania	SNP Array	N	Y	N	Human Origin
HGDP00541	Papuan	Oceania	SNP Array	N	Y	N	Human Origin
HGDP00543	Papuan	Oceania	SNP Array	N	Y	N	Human Origin
HGDP00545	Papuan	Oceania	SNP Array	N	Y	N	Human Origin
HGDP00546	Papuan	Oceania	SNP Array	N	Y	N	Human Origin
HGDP00547	Papuan	Oceania	SNP Array	N	Y	N	Human Origin
HGDP00548	Papuan	Oceania	SNP Array	N	Y	N	Human Origin
HGDP00549	Papuan	Oceania	SNP Array	N	Y	N	Human Origin
HGDP00550	Papuan	Oceania	SNP Array	N	Y	N	Human Origin
HGDP00552	Papuan	Oceania	SNP Array	N	Y	N	Human Origin
HGDP00553	Papuan	Oceania	SNP Array	N	Y	N	Human Origin
HGDP00554	Papuan	Oceania	SNP Array	N	Y	N	Human Origin
HGDP00555	Papuan	Oceania	SNP Array	N	Y	N	Human Origin
HGDP00556	Papuan	Oceania	SNP Array	N	Y	N	Human Origin
HGDP00557	Druze	West Eurasia	SNP Array	N	Y	N	Human Origin
HGDP00558	Druze	West Eurasia	SNP Array	N	Y	N	Human Origin
HGDP00559	Druze	West Eurasia	SNP Array	N	Y	N	Human Origin
HGDP00560	Druze	West Eurasia	SNP Array	N	Y	N	Human Origin
HGDP00561	Druze	West Eurasia	SNP Array	N	Y	N	Human Origin
HGDP00562	Druze	West Eurasia	SNP Array	N	Y	N	Human Origin
HGDP00563	Druze	West Eurasia	SNP Array	N	Y	N	Human Origin
HGDP00564	Druze	West Eurasia	SNP Array	N	Y	N	Human Origin
HGDP00565	Druze	West Eurasia	SNP Array	N	Y	N	Human Origin
HGDP00566	Druze	West Eurasia	SNP Array	N	Y	N	Human Origin
HGDP00567	Druze	West Eurasia	SNP Array	N	Y	N	Human Origin
HGDP00568	Druze	West Eurasia	SNP Array	N	Y	N	Human Origin
HGDP00569	Druze	West Eurasia	SNP Array	N	Y	N	Human Origin
HGDP00571	Druze	West Eurasia	SNP Array	N	Y	N	Human Origin
HGDP00572	Druze	West Eurasia	SNP Array	N	Y	N	Human Origin
HGDP00573	Druze	West Eurasia	SNP Array	N	Y	N	Human Origin
HGDP00574	Druze	West Eurasia	SNP Array	N	Y	N	Human Origin
HGDP00575	Druze	West Eurasia	SNP Array	N	Y	N	Human Origin
HGDP00577	Druze	West Eurasia	SNP Array	N	Y	N	Human Origin
HGDP00578	Druze	West Eurasia	SNP Array	N	Y	N	Human Origin
HGDP00579	Druze	West Eurasia	SNP Array	N	Y	N	Human Origin
HGDP00580	Druze	West Eurasia	SNP Array	N	Y	N	Human Origin
HGDP00582	Druze	West Eurasia	SNP Array	N	Y	N	Human Origin
HGDP00583	Druze	West Eurasia	SNP Array	N	Y	N	Human Origin
HGDP00584	Druze	West Eurasia	SNP Array	N	Y	N	Human Origin
HGDP00586	Druze	West Eurasia	SNP Array	N	Y	N	Human Origin
HGDP00587	Druze	West Eurasia	SNP Array	N	Y	N	Human Origin
HGDP00588	Druze	West Eurasia	SNP Array	N	Y	N	Human Origin
HGDP00591	Druze	West Eurasia	SNP Array	N	Y	N	Human Origin
HGDP00594	Druze	West Eurasia	SNP Array	N	Y	N	Human Origin
HGDP00595	Druze	West Eurasia	SNP Array	N	Y	N	Human Origin
HGDP00597	Druze	West Eurasia	SNP Array	N	Y	N	Human Origin
HGDP00598	Druze	West Eurasia	SNP Array	N	Y	N	Human Origin
HGDP00599	Druze	West Eurasia	SNP Array	N	Y	N	Human Origin
HGDP00600	Druze	West Eurasia	SNP Array	N	Y	N	Human Origin
HGDP00601	Druze	West Eurasia	SNP Array	N	Y	N	Human Origin
HGDP00602	Druze	West Eurasia	SNP Array	N	Y	N	Human Origin
HGDP00604	Druze	West Eurasia	SNP Array	N	Y	N	Human Origin
HGDP00606	Druze	West Eurasia	SNP Array	N	Y	N	Human Origin
HGDP00607	BedouinB	West Eurasia	SNP Array	N	Y	N	Human Origin
HGDP00608	BedouinB	West Eurasia	SNP Array	N	Y	N	Human Origin
HGDP00609	BedouinA	West Eurasia	SNP Array	N	Y	N	Human Origin
HGDP00610	BedouinB	West Eurasia	SNP Array	N	Y	N	Human Origin
HGDP00611	BedouinA	West Eurasia	SNP Array	N	Y	N	Human Origin
HGDP00612	BedouinB	West Eurasia	SNP Array	N	Y	N	Human Origin
HGDP00613	BedouinA	West Eurasia	SNP Array	N	Y	N	Human Origin
HGDP00614	BedouinA	West Eurasia	SNP Array	N	Y	N	Human Origin
HGDP00615	BedouinA	West Eurasia	SNP Array	N	Y	N	Human Origin
HGDP00616	BedouinB	West Eurasia	SNP Array	N	Y	N	Human Origin
HGDP00618	BedouinB	West Eurasia	SNP Array	N	Y	N	Human Origin
HGDP00619	BedouinA	West Eurasia	SNP Array	N	Y	N	Human Origin
HGDP00620	BedouinA	West Eurasia	SNP Array	N	Y	N	Human Origin
HGDP00622	BedouinA	West Eurasia	SNP Array	N	Y	N	Human Origin
HGDP00623	BedouinB	West Eurasia	SNP Array	N	Y	N	Human Origin
HGDP00624	BedouinB	West Eurasia	SNP Array	N	Y	N	Human Origin
HGDP00625	BedouinA	West Eurasia	SNP Array	N	Y	N	Human Origin
HGDP00626	BedouinA	West Eurasia	SNP Array	N	Y	N	Human Origin
HGDP00628	BedouinA	West Eurasia	SNP Array	N	Y	N	Human Origin
HGDP00629	BedouinA	West Eurasia	SNP Array	N	Y	N	Human Origin
HGDP00630	BedouinB	West Eurasia	SNP Array	N	Y	N	Human Origin
HGDP00631	BedouinB	West Eurasia	SNP Array	N	Y	N	Human Origin
HGDP00632	BedouinA	West Eurasia	SNP Array	N	Y	N	Human Origin
HGDP00634	BedouinA	West Eurasia	SNP Array	N	Y	N	Human Origin
HGDP00635	BedouinA	West Eurasia	SNP Array	N	Y	N	Human Origin
HGDP00636	BedouinB	West Eurasia	SNP Array	N	Y	N	Human Origin
HGDP00637	BedouinA	West Eurasia	SNP Array	N	Y	N	Human Origin
HGDP00638	BedouinA	West Eurasia	SNP Array	N	Y	N	Human Origin
HGDP00639	BedouinA	West Eurasia	SNP Array	N	Y	N	Human Origin
HGDP00640	BedouinA	West Eurasia	SNP Array	N	Y	N	Human Origin
HGDP00641	BedouinB	West Eurasia	SNP Array	N	Y	N	Human Origin
HGDP00642	BedouinA	West Eurasia	SNP Array	N	Y	N	Human Origin
HGDP00643	BedouinB	West Eurasia	SNP Array	N	Y	N	Human Origin
HGDP00644	BedouinA	West Eurasia	SNP Array	N	Y	N	Human Origin
HGDP00645	BedouinA	West Eurasia	SNP Array	N	Y	N	Human Origin
HGDP00646	BedouinA	West Eurasia	SNP Array	N	Y	N	Human Origin
HGDP00647	BedouinA	West Eurasia	SNP Array	N	Y	N	Human Origin
HGDP00648	BedouinB	West Eurasia	SNP Array	N	Y	N	Human Origin
HGDP00649	BedouinB	West Eurasia	SNP Array	N	Y	N	Human Origin
HGDP00650	BedouinB	West Eurasia	SNP Array	N	Y	N	Human Origin
HGDP00651	BedouinB	West Eurasia	SNP Array	N	Y	N	Human Origin
HGDP00653	BedouinB	West Eurasia	SNP Array	N	Y	N	Human Origin
HGDP00654	BedouinA	West Eurasia	SNP Array	N	Y	N	Human Origin
HGDP00655	Bougainville	Oceania	SNP Array	N	Y	N	Human Origin
HGDP00656	Bougainville	Oceania	SNP Array	N	Y	N	Human Origin
HGDP00660	Bougainville	Oceania	SNP Array	N	Y	N	Human Origin
HGDP00661	Bougainville	Oceania	SNP Array	N	Y	N	Human Origin
HGDP00662	Bougainville	Oceania	SNP Array	N	Y	N	Human Origin
HGDP00663	Bougainville	Oceania	SNP Array	N	Y	N	Human Origin
HGDP00664	Bougainville	Oceania	SNP Array	N	Y	N	Human Origin
HGDP00666	Sardinian	West Eurasia	SNP Array	N	Y	N	Human Origin
HGDP00667	Sardinian	West Eurasia	SNP Array	N	Y	N	Human Origin
HGDP00668	Sardinian	West Eurasia	SNP Array	N	Y	N	Human Origin
HGDP00669	Sardinian	West Eurasia	SNP Array	N	Y	N	Human Origin
HGDP00670	Sardinian	West Eurasia	SNP Array	N	Y	N	Human Origin
HGDP00671	Sardinian	West Eurasia	SNP Array	N	Y	N	Human Origin
HGDP00672	Sardinian	West Eurasia	SNP Array	N	Y	N	Human Origin
HGDP00673	Sardinian	West Eurasia	SNP Array	N	Y	N	Human Origin
HGDP00674	Sardinian	West Eurasia	SNP Array	N	Y	N	Human Origin
HGDP00675	Palestinian	West Eurasia	SNP Array	N	Y	N	Human Origin
HGDP00676	Palestinian	West Eurasia	SNP Array	N	Y	N	Human Origin
HGDP00677	Palestinian	West Eurasia	SNP Array	N	Y	N	Human Origin
HGDP00679	Palestinian	West Eurasia	SNP Array	N	Y	N	Human Origin
HGDP00680	Palestinian	West Eurasia	SNP Array	N	Y	N	Human Origin
HGDP00683	Palestinian	West Eurasia	SNP Array	N	Y	N	Human Origin
HGDP00684	Palestinian	West Eurasia	SNP Array	N	Y	N	Human Origin
HGDP00685	Palestinian	West Eurasia	SNP Array	N	Y	N	Human Origin
HGDP00686	Palestinian	West Eurasia	SNP Array	N	Y	N	Human Origin
HGDP00687	Palestinian	West Eurasia	SNP Array	N	Y	N	Human Origin
HGDP00688	Palestinian	West Eurasia	SNP Array	N	Y	N	Human Origin
HGDP00689	Palestinian	West Eurasia	SNP Array	N	Y	N	Human Origin
HGDP00690	Palestinian	West Eurasia	SNP Array	N	Y	N	Human Origin
HGDP00691	Palestinian	West Eurasia	SNP Array	N	Y	N	Human Origin
HGDP00694	Palestinian	West Eurasia	SNP Array	N	Y	N	Human Origin
HGDP00696	Palestinian	West Eurasia	SNP Array	N	Y	N	Human Origin
HGDP00697	Palestinian	West Eurasia	SNP Array	N	Y	N	Human Origin
HGDP00698	Palestinian	West Eurasia	SNP Array	N	Y	N	Human Origin
HGDP00699	Palestinian	West Eurasia	SNP Array	N	Y	N	Human Origin
HGDP00700	Palestinian	West Eurasia	SNP Array	N	Y	N	Human Origin
HGDP00701	BedouinB	West Eurasia	SNP Array	N	Y	N	Human Origin
HGDP00702	Piapoco	America	SNP Array	N	Y	N	Human Origin
HGDP00704	Piapoco	America	SNP Array	N	Y	N	Human Origin
HGDP00706	Piapoco	America	SNP Array	N	Y	N	Human Origin
HGDP00713	Cambodian	East Asia	SNP Array	N	Y	N	Human Origin
HGDP00714	Cambodian	East Asia	SNP Array	N	Y	N	Human Origin
HGDP00715	Cambodian	East Asia	SNP Array	N	Y	N	Human Origin
HGDP00716	Cambodian	East Asia	SNP Array	N	Y	N	Human Origin
HGDP00717	Cambodian	East Asia	SNP Array	N	Y	N	Human Origin
HGDP00719	Cambodian	East Asia	SNP Array	N	Y	N	Human Origin
HGDP00720	Cambodian	East Asia	SNP Array	N	Y	N	Human Origin
HGDP00721	Cambodian	East Asia	SNP Array	N	Y	N	Human Origin
HGDP00722	Palestinian	West Eurasia	SNP Array	N	Y	N	Human Origin
HGDP00724	Palestinian	West Eurasia	SNP Array	N	Y	N	Human Origin
HGDP00725	Palestinian	West Eurasia	SNP Array	N	Y	N	Human Origin
HGDP00726	Palestinian	West Eurasia	SNP Array	N	Y	N	Human Origin
HGDP00727	Palestinian	West Eurasia	SNP Array	N	Y	N	Human Origin
HGDP00729	Palestinian	West Eurasia	SNP Array	N	Y	N	Human Origin
HGDP00730	Palestinian	West Eurasia	SNP Array	N	Y	N	Human Origin
HGDP00731	Palestinian	West Eurasia	SNP Array	N	Y	N	Human Origin
HGDP00732	Palestinian	West Eurasia	SNP Array	N	Y	N	Human Origin
HGDP00733	Palestinian	West Eurasia	SNP Array	N	Y	N	Human Origin
HGDP00734	Palestinian	West Eurasia	SNP Array	N	Y	N	Human Origin
HGDP00735	Palestinian	West Eurasia	SNP Array	N	Y	N	Human Origin
HGDP00736	Palestinian	West Eurasia	SNP Array	N	Y	N	Human Origin
HGDP00737	Palestinian	West Eurasia	SNP Array	N	Y	N	Human Origin
HGDP00739	Palestinian	West Eurasia	SNP Array	N	Y	N	Human Origin
HGDP00740	Palestinian	West Eurasia	SNP Array	N	Y	N	Human Origin
HGDP00741	Palestinian	West Eurasia	SNP Array	N	Y	N	Human Origin
HGDP00745	Palestinian	West Eurasia	SNP Array	N	Y	N	Human Origin
HGDP00747	Japanese	East Asia	SNP Array	N	Y	N	Human Origin
HGDP00748	Japanese	East Asia	SNP Array	N	Y	N	Human Origin
HGDP00749	Japanese	East Asia	SNP Array	N	Y	N	Human Origin
HGDP00750	Japanese	East Asia	SNP Array	N	Y	N	Human Origin
HGDP00751	Japanese	East Asia	SNP Array	N	Y	N	Human Origin
HGDP00752	Japanese	East Asia	SNP Array	N	Y	N	Human Origin
HGDP00753	Japanese	East Asia	SNP Array	N	Y	N	Human Origin
HGDP00754	Japanese	East Asia	SNP Array	N	Y	N	Human Origin
HGDP00755	Japanese	East Asia	SNP Array	N	Y	N	Human Origin
HGDP00756	Japanese	East Asia	SNP Array	N	Y	N	Human Origin
HGDP00757	Japanese	East Asia	SNP Array	N	Y	N	Human Origin
HGDP00758	Japanese	East Asia	SNP Array	N	Y	N	Human Origin
HGDP00759	Japanese	East Asia	SNP Array	N	Y	N	Human Origin
HGDP00760	Japanese	East Asia	SNP Array	N	Y	N	Human Origin
HGDP00761	Japanese	East Asia	SNP Array	N	Y	N	Human Origin
HGDP00762	Japanese	East Asia	SNP Array	N	Y	N	Human Origin
HGDP00763	Japanese	East Asia	SNP Array	N	Y	N	Human Origin
HGDP00764	Japanese	East Asia	SNP Array	N	Y	N	Human Origin
HGDP00765	Japanese	East Asia	SNP Array	N	Y	N	Human Origin
HGDP00766	Japanese	East Asia	SNP Array	N	Y	N	Human Origin
HGDP00767	Japanese	East Asia	SNP Array	N	Y	N	Human Origin
HGDP00768	Japanese	East Asia	SNP Array	N	Y	N	Human Origin
HGDP00769	Japanese	East Asia	SNP Array	N	Y	N	Human Origin
HGDP00771	Japanese	East Asia	SNP Array	N	Y	N	Human Origin
HGDP00772	Japanese	East Asia	SNP Array	N	Y	N	Human Origin
HGDP00773	Japanese	East Asia	SNP Array	N	Y	N	Human Origin
HGDP00774	Han.South	East Asia	SNP Array	N	Y	N	Human Origin
HGDP00775	Han.South	East Asia	SNP Array	N	Y	N	Human Origin
HGDP00776	Han.South	East Asia	SNP Array	N	Y	N	Human Origin
HGDP00777	Han.South	East Asia	SNP Array	N	Y	N	Human Origin
HGDP00779	Han.South	East Asia	SNP Array	N	Y	N	Human Origin
HGDP00780	Han.South	East Asia	SNP Array	N	Y	N	Human Origin
HGDP00781	Han.South	East Asia	SNP Array	N	Y	N	Human Origin
HGDP00782	Han.South	East Asia	SNP Array	N	Y	N	Human Origin
HGDP00783	Han.South	East Asia	SNP Array	N	Y	N	Human Origin
HGDP00784	Han.South	East Asia	SNP Array	N	Y	N	Human Origin
HGDP00785	Han.South	East Asia	SNP Array	N	Y	N	Human Origin
HGDP00786	Han.South	East Asia	SNP Array	N	Y	N	Human Origin
HGDP00787	Bougainville	Oceania	SNP Array	N	Y	N	Human Origin
HGDP00788	Bougainville	Oceania	SNP Array	N	Y	N	Human Origin
HGDP00790	Japanese	East Asia	SNP Array	N	Y	N	Human Origin
HGDP00791	Japanese	East Asia	SNP Array	N	Y	N	Human Origin
HGDP00794	Orcadian	West Eurasia	SNP Array	N	Y	N	Human Origin
HGDP00796	Orcadian	West Eurasia	SNP Array	N	Y	N	Human Origin
HGDP00797	Orcadian	West Eurasia	SNP Array	N	Y	N	Human Origin
HGDP00798	Orcadian	West Eurasia	SNP Array	N	Y	N	Human Origin
HGDP00799	Orcadian	West Eurasia	SNP Array	N	Y	N	Human Origin
HGDP00800	Orcadian	West Eurasia	SNP Array	N	Y	N	Human Origin
HGDP00802	Orcadian	West Eurasia	SNP Array	N	Y	N	Human Origin
HGDP00803	Orcadian	West Eurasia	SNP Array	N	Y	N	Human Origin
HGDP00805	Orcadian	West Eurasia	SNP Array	N	Y	N	Human Origin
HGDP00806	Orcadian	West Eurasia	SNP Array	N	Y	N	Human Origin
HGDP00807	Orcadian	West Eurasia	SNP Array	N	Y	N	Human Origin
HGDP00808	Orcadian	West Eurasia	SNP Array	N	Y	N	Human Origin
HGDP00810	Orcadian	West Eurasia	SNP Array	N	Y	N	Human Origin
HGDP00811	Han.South	East Asia	SNP Array	N	Y	N	Human Origin
HGDP00812	Han.South	East Asia	SNP Array	N	Y	N	Human Origin
HGDP00813	Han.South	East Asia	SNP Array	N	Y	N	Human Origin
HGDP00814	Han.South	East Asia	SNP Array	N	Y	N	Human Origin
HGDP00815	Han.South	East Asia	SNP Array	N	Y	N	Human Origin
HGDP00817	Han.South	East Asia	SNP Array	N	Y	N	Human Origin
HGDP00818	Han.South	East Asia	SNP Array	N	Y	N	Human Origin
HGDP00819	Han.South	East Asia	SNP Array	N	Y	N	Human Origin
HGDP00820	Han.South	East Asia	SNP Array	N	Y	N	Human Origin
HGDP00821	Han.South	East Asia	SNP Array	N	Y	N	Human Origin
HGDP00822	Han.South	East Asia	SNP Array	N	Y	N	Human Origin
HGDP00828	Japanese	East Asia	SNP Array	N	Y	N	Human Origin
HGDP00832	Surui	America	SNP Array	N	Y	N	Human Origin
HGDP00837	Surui	America	SNP Array	N	Y	N	Human Origin
HGDP00838	Surui	America	SNP Array	N	Y	N	Human Origin
HGDP00843	Surui	America	SNP Array	N	Y	N	Human Origin
HGDP00845	Surui	America	SNP Array	N	Y	N	Human Origin
HGDP00846	Surui	America	SNP Array	N	Y	N	Human Origin
HGDP00849	Surui	America	SNP Array	N	Y	N	Human Origin
HGDP00852	Surui	America	SNP Array	N	Y	N	Human Origin
HGDP00854	Mayan	America	SNP Array	N	Y	N	Human Origin
HGDP00855	Mayan	America	SNP Array	N	Y	N	Human Origin
HGDP00856	Mayan	America	SNP Array	N	Y	N	Human Origin
HGDP00857	Mayan	America	SNP Array	N	Y	N	Human Origin
HGDP00858	Mayan	America	SNP Array	N	Y	N	Human Origin
HGDP00859	Mayan	America	SNP Array	N	Y	N	Human Origin
HGDP00861	Mayan	America	SNP Array	N	Y	N	Human Origin
HGDP00862	Mayan	America	SNP Array	N	Y	N	Human Origin
HGDP00863	Mayan	America	SNP Array	N	Y	N	Human Origin
HGDP00864	Mayan	America	SNP Array	N	Y	N	Human Origin
HGDP00865	Mayan	America	SNP Array	N	Y	N	Human Origin
HGDP00868	Mayan	America	SNP Array	N	Y	N	Human Origin
HGDP00869	Mayan	America	SNP Array	N	Y	N	Human Origin
HGDP00870	Mayan	America	SNP Array	N	Y	N	Human Origin
HGDP00872	Mayan	America	SNP Array	N	Y	N	Human Origin
HGDP00873	Mayan	America	SNP Array	N	Y	N	Human Origin
HGDP00875	Mayan	America	SNP Array	N	Y	N	Human Origin
HGDP00877	Mayan	America	SNP Array	N	Y	N	Human Origin
HGDP00879	Russian	West Eurasia	SNP Array	N	Y	N	Human Origin
HGDP00880	Russian	West Eurasia	SNP Array	N	Y	N	Human Origin
HGDP00882	Russian	West Eurasia	SNP Array	N	Y	N	Human Origin
HGDP00883	Russian	West Eurasia	SNP Array	N	Y	N	Human Origin
HGDP00884	Russian	West Eurasia	SNP Array	N	Y	N	Human Origin
HGDP00887	Russian	West Eurasia	SNP Array	N	Y	N	Human Origin
HGDP00888	Russian	West Eurasia	SNP Array	N	Y	N	Human Origin
HGDP00889	Russian	West Eurasia	SNP Array	N	Y	N	Human Origin
HGDP00890	Russian	West Eurasia	SNP Array	N	Y	N	Human Origin
HGDP00891	Russian	West Eurasia	SNP Array	N	Y	N	Human Origin
HGDP00892	Russian	West Eurasia	SNP Array	N	Y	N	Human Origin
HGDP00893	Russian	West Eurasia	SNP Array	N	Y	N	Human Origin
HGDP00894	Russian	West Eurasia	SNP Array	N	Y	N	Human Origin
HGDP00895	Russian	West Eurasia	SNP Array	N	Y	N	Human Origin
HGDP00896	Russian	West Eurasia	SNP Array	N	Y	N	Human Origin
HGDP00897	Russian	West Eurasia	SNP Array	N	Y	N	Human Origin
HGDP00898	Russian	West Eurasia	SNP Array	N	Y	N	Human Origin
HGDP00899	Russian	West Eurasia	SNP Array	N	Y	N	Human Origin
HGDP00900	Russian	West Eurasia	SNP Array	N	Y	N	Human Origin
HGDP00901	Russian	West Eurasia	SNP Array	N	Y	N	Human Origin
HGDP00902	Russian	West Eurasia	SNP Array	N	Y	N	Human Origin
HGDP00903	Russian	West Eurasia	SNP Array	N	Y	N	Human Origin
HGDP00904	Mandenka	Africa	SNP Array	N	Y	N	Human Origin
HGDP00905	Mandenka	Africa	SNP Array	N	Y	N	Human Origin
HGDP00906	Mandenka	Africa	SNP Array	N	Y	N	Human Origin
HGDP00907	Mandenka	Africa	SNP Array	N	Y	N	Human Origin
HGDP00908	Mandenka	Africa	SNP Array	N	Y	N	Human Origin
HGDP00909	Mandenka	Africa	SNP Array	N	Y	N	Human Origin
HGDP00910	Mandenka	Africa	SNP Array	N	Y	N	Human Origin
HGDP00912	Mandenka	Africa	SNP Array	N	Y	N	Human Origin
HGDP00913	Mandenka	Africa	SNP Array	N	Y	N	Human Origin
HGDP00915	Mandenka	Africa	SNP Array	N	Y	N	Human Origin
HGDP00917	Mandenka	Africa	SNP Array	N	Y	N	Human Origin
HGDP00920	Yoruba	Africa	SNP Array	N	Y	N	Human Origin
HGDP00924	Yoruba	Africa	SNP Array	N	Y	N	Human Origin
HGDP00925	Yoruba	Africa	SNP Array	N	Y	N	Human Origin
HGDP00926	Yoruba	Africa	SNP Array	N	Y	N	Human Origin
HGDP00928	Yoruba	Africa	SNP Array	N	Y	N	Human Origin
HGDP00929	Yoruba	Africa	SNP Array	N	Y	N	Human Origin
HGDP00930	Yoruba	Africa	SNP Array	N	Y	N	Human Origin
HGDP00931	Yoruba	Africa	SNP Array	N	Y	N	Human Origin
HGDP00932	Yoruba	Africa	SNP Array	N	Y	N	Human Origin
HGDP00933	Yoruba	Africa	SNP Array	N	Y	N	Human Origin
HGDP00934	Yoruba	Africa	SNP Array	N	Y	N	Human Origin
HGDP00935	Yoruba	Africa	SNP Array	N	Y	N	Human Origin
HGDP00936	Yoruba	Africa	SNP Array	N	Y	N	Human Origin
HGDP00937	Yoruba	Africa	SNP Array	N	Y	N	Human Origin
HGDP00938	Yoruba	Africa	SNP Array	N	Y	N	Human Origin
HGDP00939	Yoruba	Africa	SNP Array	N	Y	N	Human Origin
HGDP00940	Yoruba	Africa	SNP Array	N	Y	N	Human Origin
HGDP00941	Yoruba	Africa	SNP Array	N	Y	N	Human Origin
HGDP00942	Yoruba	Africa	SNP Array	N	Y	N	Human Origin
HGDP00943	Yoruba	Africa	SNP Array	N	Y	N	Human Origin
HGDP00944	Yoruba	Africa	SNP Array	N	Y	N	Human Origin
HGDP00945	Yakut	Central Asia Siberia	SNP Array	N	Y	N	Human Origin
HGDP00946	Yakut	Central Asia Siberia	SNP Array	N	Y	N	Human Origin
HGDP00947	Yakut	Central Asia Siberia	SNP Array	N	Y	N	Human Origin
HGDP00948	Yakut	Central Asia Siberia	SNP Array	N	Y	N	Human Origin
HGDP00950	Yakut	Central Asia Siberia	SNP Array	N	Y	N	Human Origin
HGDP00951	Yakut	Central Asia Siberia	SNP Array	N	Y	N	Human Origin
HGDP00952	Yakut	Central Asia Siberia	SNP Array	N	Y	N	Human Origin
HGDP00954	Yakut	Central Asia Siberia	SNP Array	N	Y	N	Human Origin
HGDP00955	Yakut	Central Asia Siberia	SNP Array	N	Y	N	Human Origin
HGDP00956	Yakut	Central Asia Siberia	SNP Array	N	Y	N	Human Origin
HGDP00958	Yakut	Central Asia Siberia	SNP Array	N	Y	N	Human Origin
HGDP00960	Yakut	Central Asia Siberia	SNP Array	N	Y	N	Human Origin
HGDP00961	Yakut	Central Asia Siberia	SNP Array	N	Y	N	Human Origin
HGDP00962	Yakut	Central Asia Siberia	SNP Array	N	Y	N	Human Origin
HGDP00963	Yakut	Central Asia Siberia	SNP Array	N	Y	N	Human Origin
HGDP00964	Yakut	Central Asia Siberia	SNP Array	N	Y	N	Human Origin
HGDP00965	Yakut	Central Asia Siberia	SNP Array	N	Y	N	Human Origin
HGDP00966	Yakut	Central Asia Siberia	SNP Array	N	Y	N	Human Origin
HGDP00967	Yakut	Central Asia Siberia	SNP Array	N	Y	N	Human Origin
HGDP00968	Yakut	Central Asia Siberia	SNP Array	N	Y	N	Human Origin
HGDP00970	Piapoco	America	SNP Array	N	Y	N	Human Origin
HGDP00971	Han.South	East Asia	SNP Array	N	Y	N	Human Origin
HGDP00972	Han.South	East Asia	SNP Array	N	Y	N	Human Origin
HGDP00973	Han.South	East Asia	SNP Array	N	Y	N	Human Origin
HGDP00974	Han.South	East Asia	SNP Array	N	Y	N	Human Origin
HGDP00975	Han.South	East Asia	SNP Array	N	Y	N	Human Origin
HGDP00976	Han.South	East Asia	SNP Array	N	Y	N	Human Origin
HGDP00977	Han.South	East Asia	SNP Array	N	Y	N	Human Origin
HGDP00982	Mbuti	Africa	SNP Array	N	Y	N	Human Origin
HGDP00984	Mbuti	Africa	SNP Array	N	Y	N	Human Origin
HGDP00985	Biaka	Africa	SNP Array	N	Y	N	Human Origin
HGDP00986	Biaka	Africa	SNP Array	N	Y	N	Human Origin
HGDP00987	Ju.hoan.North	Africa	SNP Array	N	Y	N	Human Origin
HGDP00991	Ju.hoan.North	Africa	SNP Array	N	Y	N	Human Origin
HGDP00992	Ju.hoan.North	Africa	SNP Array	N	Y	N	Human Origin
HGDP00993	BantuSA	Africa	SNP Array	N	Y	N	Human Origin
HGDP00994	BantuSA	Africa	SNP Array	N	Y	N	Human Origin
HGDP00995	Karitiana	America	SNP Array	N	Y	N	Human Origin
HGDP00999	Karitiana	America	SNP Array	N	Y	N	Human Origin
HGDP01001	Karitiana	America	SNP Array	N	Y	N	Human Origin
HGDP01003	Karitiana	America	SNP Array	N	Y	N	Human Origin
HGDP01006	Karitiana	America	SNP Array	N	Y	N	Human Origin
HGDP01010	Karitiana	America	SNP Array	N	Y	N	Human Origin
HGDP01012	Karitiana	America	SNP Array	N	Y	N	Human Origin
HGDP01013	Karitiana	America	SNP Array	N	Y	N	Human Origin
HGDP01014	Karitiana	America	SNP Array	N	Y	N	Human Origin
HGDP01015	Karitiana	America	SNP Array	N	Y	N	Human Origin
HGDP01018	Karitiana	America	SNP Array	N	Y	N	Human Origin
HGDP01019	Karitiana	America	SNP Array	N	Y	N	Human Origin
HGDP01021	Han.South	East Asia	SNP Array	N	Y	N	Human Origin
HGDP01023	Han.South	East Asia	SNP Array	N	Y	N	Human Origin
HGDP01024	Han.South	East Asia	SNP Array	N	Y	N	Human Origin
HGDP01027	Bougainville	Oceania	SNP Array	N	Y	N	Human Origin
HGDP01028	BantuSA	Africa	SNP Array	N	Y	N	Human Origin
HGDP01030	BantuSA	Africa	SNP Array	N	Y	N	Human Origin
HGDP01031	BantuSA	Africa	SNP Array	N	Y	N	Human Origin
HGDP01032	Ju.hoan.North	Africa	SNP Array	N	Y	N	Human Origin
HGDP01033	BantuSA	Africa	SNP Array	N	Y	N	Human Origin
HGDP01034	BantuSA	Africa	SNP Array	N	Y	N	Human Origin
HGDP01035	BantuSA	Africa	SNP Array	N	Y	N	Human Origin
HGDP01036	Ju.hoan.North	Africa	SNP Array	N	Y	N	Human Origin
HGDP01037	Pima	America	SNP Array	N	Y	N	Human Origin
HGDP01041	Pima	America	SNP Array	N	Y	N	Human Origin
HGDP01043	Pima	America	SNP Array	N	Y	N	Human Origin
HGDP01044	Pima	America	SNP Array	N	Y	N	Human Origin
HGDP01047	Pima	America	SNP Array	N	Y	N	Human Origin
HGDP01050	Pima	America	SNP Array	N	Y	N	Human Origin
HGDP01051	Pima	America	SNP Array	N	Y	N	Human Origin
HGDP01053	Pima	America	SNP Array	N	Y	N	Human Origin
HGDP01055	Pima	America	SNP Array	N	Y	N	Human Origin
HGDP01056	Pima	America	SNP Array	N	Y	N	Human Origin
HGDP01057	Pima	America	SNP Array	N	Y	N	Human Origin
HGDP01058	Pima	America	SNP Array	N	Y	N	Human Origin
HGDP01059	Pima	America	SNP Array	N	Y	N	Human Origin
HGDP01060	Pima	America	SNP Array	N	Y	N	Human Origin
HGDP01062	Sardinian	West Eurasia	SNP Array	N	Y	N	Human Origin
HGDP01063	Sardinian	West Eurasia	SNP Array	N	Y	N	Human Origin
HGDP01064	Sardinian	West Eurasia	SNP Array	N	Y	N	Human Origin
HGDP01065	Sardinian	West Eurasia	SNP Array	N	Y	N	Human Origin
HGDP01066	Sardinian	West Eurasia	SNP Array	N	Y	N	Human Origin
HGDP01067	Sardinian	West Eurasia	SNP Array	N	Y	N	Human Origin
HGDP01068	Sardinian	West Eurasia	SNP Array	N	Y	N	Human Origin
HGDP01069	Sardinian	West Eurasia	SNP Array	N	Y	N	Human Origin
HGDP01070	Sardinian	West Eurasia	SNP Array	N	Y	N	Human Origin
HGDP01071	Sardinian	West Eurasia	SNP Array	N	Y	N	Human Origin
HGDP01072	Sardinian	West Eurasia	SNP Array	N	Y	N	Human Origin
HGDP01073	Sardinian	West Eurasia	SNP Array	N	Y	N	Human Origin
HGDP01074	Sardinian	West Eurasia	SNP Array	N	Y	N	Human Origin
HGDP01075	Sardinian	West Eurasia	SNP Array	N	Y	N	Human Origin
HGDP01076	Sardinian	West Eurasia	SNP Array	N	Y	N	Human Origin
HGDP01077	Sardinian	West Eurasia	SNP Array	N	Y	N	Human Origin
HGDP01078	Sardinian	West Eurasia	SNP Array	N	Y	N	Human Origin
HGDP01079	Sardinian	West Eurasia	SNP Array	N	Y	N	Human Origin
HGDP01081	Mbuti	Africa	SNP Array	N	Y	N	Human Origin
HGDP01086	Biaka	Africa	SNP Array	N	Y	N	Human Origin
HGDP01090	Biaka	Africa	SNP Array	N	Y	N	Human Origin
HGDP01094	Biaka	Africa	SNP Array	N	Y	N	Human Origin
HGDP01095	Tujia	East Asia	SNP Array	N	Y	N	Human Origin
HGDP01096	Tujia	East Asia	SNP Array	N	Y	N	Human Origin
HGDP01097	Tujia	East Asia	SNP Array	N	Y	N	Human Origin
HGDP01098	Tujia	East Asia	SNP Array	N	Y	N	Human Origin
HGDP01099	Tujia	East Asia	SNP Array	N	Y	N	Human Origin
HGDP01100	Tujia	East Asia	SNP Array	N	Y	N	Human Origin
HGDP01101	Tujia	East Asia	SNP Array	N	Y	N	Human Origin
HGDP01102	Tujia	East Asia	SNP Array	N	Y	N	Human Origin
HGDP01103	Tujia	East Asia	SNP Array	N	Y	N	Human Origin
HGDP01104	Tujia	East Asia	SNP Array	N	Y	N	Human Origin
HGDP01147	Bergamo	West Eurasia	SNP Array	N	Y	N	Human Origin
HGDP01151	Bergamo	West Eurasia	SNP Array	N	Y	N	Human Origin
HGDP01152	Bergamo	West Eurasia	SNP Array	N	Y	N	Human Origin
HGDP01153	Bergamo	West Eurasia	SNP Array	N	Y	N	Human Origin
HGDP01155	Bergamo	West Eurasia	SNP Array	N	Y	N	Human Origin
HGDP01156	Bergamo	West Eurasia	SNP Array	N	Y	N	Human Origin
HGDP01157	Bergamo	West Eurasia	SNP Array	N	Y	N	Human Origin
HGDP01161	Tuscan	West Eurasia	SNP Array	N	Y	N	Human Origin
HGDP01162	Tuscan	West Eurasia	SNP Array	N	Y	N	Human Origin
HGDP01163	Tuscan	West Eurasia	SNP Array	N	Y	N	Human Origin
HGDP01164	Tuscan	West Eurasia	SNP Array	N	Y	N	Human Origin
HGDP01166	Tuscan	West Eurasia	SNP Array	N	Y	N	Human Origin
HGDP01167	Tuscan	West Eurasia	SNP Array	N	Y	N	Human Origin
HGDP01168	Tuscan	West Eurasia	SNP Array	N	Y	N	Human Origin
HGDP01169	Tuscan	West Eurasia	SNP Array	N	Y	N	Human Origin
HGDP01171	Bergamo	West Eurasia	SNP Array	N	Y	N	Human Origin
HGDP01172	Bergamo	West Eurasia	SNP Array	N	Y	N	Human Origin
HGDP01173	Bergamo	West Eurasia	SNP Array	N	Y	N	Human Origin
HGDP01174	Bergamo	West Eurasia	SNP Array	N	Y	N	Human Origin
HGDP01177	Bergamo	West Eurasia	SNP Array	N	Y	N	Human Origin
HGDP01179	Yi	East Asia	SNP Array	N	Y	N	Human Origin
HGDP01180	Yi	East Asia	SNP Array	N	Y	N	Human Origin
HGDP01181	Yi	East Asia	SNP Array	N	Y	N	Human Origin
HGDP01182	Yi	East Asia	SNP Array	N	Y	N	Human Origin
HGDP01183	Yi	East Asia	SNP Array	N	Y	N	Human Origin
HGDP01184	Yi	East Asia	SNP Array	N	Y	N	Human Origin
HGDP01185	Yi	East Asia	SNP Array	N	Y	N	Human Origin
HGDP01186	Yi	East Asia	SNP Array	N	Y	N	Human Origin
HGDP01187	Yi	East Asia	SNP Array	N	Y	N	Human Origin
HGDP01188	Yi	East Asia	SNP Array	N	Y	N	Human Origin
HGDP01189	Miao	East Asia	SNP Array	N	Y	N	Human Origin
HGDP01190	Miao	East Asia	SNP Array	N	Y	N	Human Origin
HGDP01191	Miao	East Asia	SNP Array	N	Y	N	Human Origin
HGDP01192	Miao	East Asia	SNP Array	N	Y	N	Human Origin
HGDP01193	Miao	East Asia	SNP Array	N	Y	N	Human Origin
HGDP01194	Miao	East Asia	SNP Array	N	Y	N	Human Origin
HGDP01195	Miao	East Asia	SNP Array	N	Y	N	Human Origin
HGDP01196	Miao	East Asia	SNP Array	N	Y	N	Human Origin
HGDP01197	Miao	East Asia	SNP Array	N	Y	N	Human Origin
HGDP01198	Miao	East Asia	SNP Array	N	Y	N	Human Origin
HGDP01199	Mandenka	Africa	SNP Array	N	Y	N	Human Origin
HGDP01200	Mandenka	Africa	SNP Array	N	Y	N	Human Origin
HGDP01202	Mandenka	Africa	SNP Array	N	Y	N	Human Origin
HGDP01203	Oroqen	East Asia	SNP Array	N	Y	N	Human Origin
HGDP01204	Oroqen	East Asia	SNP Array	N	Y	N	Human Origin
HGDP01205	Oroqen	East Asia	SNP Array	N	Y	N	Human Origin
HGDP01206	Oroqen	East Asia	SNP Array	N	Y	N	Human Origin
HGDP01207	Oroqen	East Asia	SNP Array	N	Y	N	Human Origin
HGDP01208	Oroqen	East Asia	SNP Array	N	Y	N	Human Origin
HGDP01209	Oroqen	East Asia	SNP Array	N	Y	N	Human Origin
HGDP01211	Oroqen	East Asia	SNP Array	N	Y	N	Human Origin
HGDP01212	Oroqen	East Asia	SNP Array	N	Y	N	Human Origin
HGDP01213	Daur	East Asia	SNP Array	N	Y	N	Human Origin
HGDP01214	Daur	East Asia	SNP Array	N	Y	N	Human Origin
HGDP01215	Daur	East Asia	SNP Array	N	Y	N	Human Origin
HGDP01216	Daur	East Asia	SNP Array	N	Y	N	Human Origin
HGDP01217	Daur	East Asia	SNP Array	N	Y	N	Human Origin
HGDP01218	Daur	East Asia	SNP Array	N	Y	N	Human Origin
HGDP01220	Daur	East Asia	SNP Array	N	Y	N	Human Origin
HGDP01221	Daur	East Asia	SNP Array	N	Y	N	Human Origin
HGDP01222	Daur	East Asia	SNP Array	N	Y	N	Human Origin
HGDP01223	Mongola	Central Asia Siberia	SNP Array	N	Y	N	Human Origin
HGDP01225	Mongola	Central Asia Siberia	SNP Array	N	Y	N	Human Origin
HGDP01227	Mongola	Central Asia Siberia	SNP Array	N	Y	N	Human Origin
HGDP01228	Mongola	Central Asia Siberia	SNP Array	N	Y	N	Human Origin
HGDP01231	Mongola	Central Asia Siberia	SNP Array	N	Y	N	Human Origin
HGDP01232	Mongola	Central Asia Siberia	SNP Array	N	Y	N	Human Origin
HGDP01233	Hezhen	East Asia	SNP Array	N	Y	N	Human Origin
HGDP01234	Hezhen	East Asia	SNP Array	N	Y	N	Human Origin
HGDP01237	Hezhen	East Asia	SNP Array	N	Y	N	Human Origin
HGDP01238	Hezhen	East Asia	SNP Array	N	Y	N	Human Origin
HGDP01239	Hezhen	East Asia	SNP Array	N	Y	N	Human Origin
HGDP01240	Hezhen	East Asia	SNP Array	N	Y	N	Human Origin
HGDP01241	Hezhen	East Asia	SNP Array	N	Y	N	Human Origin
HGDP01242	Hezhen	East Asia	SNP Array	N	Y	N	Human Origin
HGDP01244	Xibo	East Asia	SNP Array	N	Y	N	Human Origin
HGDP01245	Xibo	East Asia	SNP Array	N	Y	N	Human Origin
HGDP01246	Xibo	East Asia	SNP Array	N	Y	N	Human Origin
HGDP01248	Xibo	East Asia	SNP Array	N	Y	N	Human Origin
HGDP01249	Xibo	East Asia	SNP Array	N	Y	N	Human Origin
HGDP01250	Xibo	East Asia	SNP Array	N	Y	N	Human Origin
HGDP01251	Xibo	East Asia	SNP Array	N	Y	N	Human Origin
HGDP01253	Mozabite	Africa	SNP Array	N	Y	N	Human Origin
HGDP01254	Mozabite	Africa	SNP Array	N	Y	N	Human Origin
HGDP01255	Mozabite	Africa	SNP Array	N	Y	N	Human Origin
HGDP01256	Mozabite	Africa	SNP Array	N	Y	N	Human Origin
HGDP01257	Mozabite	Africa	SNP Array	N	Y	N	Human Origin
HGDP01258	Mozabite	Africa	SNP Array	N	Y	N	Human Origin
HGDP01259	Mozabite	Africa	SNP Array	N	Y	N	Human Origin
HGDP01262	Mozabite	Africa	SNP Array	N	Y	N	Human Origin
HGDP01263	Mozabite	Africa	SNP Array	N	Y	N	Human Origin
HGDP01264	Mozabite	Africa	SNP Array	N	Y	N	Human Origin
HGDP01265	Mozabite	Africa	SNP Array	N	Y	N	Human Origin
HGDP01268	Mozabite	Africa	SNP Array	N	Y	N	Human Origin
HGDP01272	Mozabite	Africa	SNP Array	N	Y	N	Human Origin
HGDP01274	Mozabite	Africa	SNP Array	N	Y	N	Human Origin
HGDP01275	Mozabite	Africa	SNP Array	N	Y	N	Human Origin
HGDP01276	Mozabite	Africa	SNP Array	N	Y	N	Human Origin
HGDP01277	Mozabite	Africa	SNP Array	N	Y	N	Human Origin
HGDP01278	Mozabite	Africa	SNP Array	N	Y	N	Human Origin
HGDP01279	Mozabite	Africa	SNP Array	N	Y	N	Human Origin
HGDP01280	Mozabite	Africa	SNP Array	N	Y	N	Human Origin
HGDP01282	Mozabite	Africa	SNP Array	N	Y	N	Human Origin
HGDP01283	Mandenka	Africa	SNP Array	N	Y	N	Human Origin
HGDP01284	Mandenka	Africa	SNP Array	N	Y	N	Human Origin
HGDP01286	Mandenka	Africa	SNP Array	N	Y	N	Human Origin
HGDP01287	Han.North	East Asia	SNP Array	N	Y	N	Human Origin
HGDP01288	Han.North	East Asia	SNP Array	N	Y	N	Human Origin
HGDP01289	Han.North	East Asia	SNP Array	N	Y	N	Human Origin
HGDP01290	Han.North	East Asia	SNP Array	N	Y	N	Human Origin
HGDP01291	Han.North	East Asia	SNP Array	N	Y	N	Human Origin
HGDP01292	Han.North	East Asia	SNP Array	N	Y	N	Human Origin
HGDP01293	Han.North	East Asia	SNP Array	N	Y	N	Human Origin
HGDP01294	Han.North	East Asia	SNP Array	N	Y	N	Human Origin
HGDP01295	Han.North	East Asia	SNP Array	N	Y	N	Human Origin
HGDP01296	Han.North	East Asia	SNP Array	N	Y	N	Human Origin
HGDP01297	Uygur	East Asia	SNP Array	N	Y	N	Human Origin
HGDP01298	Uygur	East Asia	SNP Array	N	Y	N	Human Origin
HGDP01299	Uygur	East Asia	SNP Array	N	Y	N	Human Origin
HGDP01300	Uygur	East Asia	SNP Array	N	Y	N	Human Origin
HGDP01301	Uygur	East Asia	SNP Array	N	Y	N	Human Origin
HGDP01302	Uygur	East Asia	SNP Array	N	Y	N	Human Origin
HGDP01303	Uygur	East Asia	SNP Array	N	Y	N	Human Origin
HGDP01304	Uygur	East Asia	SNP Array	N	Y	N	Human Origin
HGDP01305	Uygur	East Asia	SNP Array	N	Y	N	Human Origin
HGDP01306	Uygur	East Asia	SNP Array	N	Y	N	Human Origin
HGDP01307	Dai	East Asia	SNP Array	N	Y	N	Human Origin
HGDP01308	Dai	East Asia	SNP Array	N	Y	N	Human Origin
HGDP01309	Dai	East Asia	SNP Array	N	Y	N	Human Origin
HGDP01310	Dai	East Asia	SNP Array	N	Y	N	Human Origin
HGDP01311	Dai	East Asia	SNP Array	N	Y	N	Human Origin
HGDP01312	Dai	East Asia	SNP Array	N	Y	N	Human Origin
HGDP01313	Dai	East Asia	SNP Array	N	Y	N	Human Origin
HGDP01314	Dai	East Asia	SNP Array	N	Y	N	Human Origin
HGDP01315	Dai	East Asia	SNP Array	N	Y	N	Human Origin
HGDP01316	Dai	East Asia	SNP Array	N	Y	N	Human Origin
HGDP01317	Lahu	East Asia	SNP Array	N	Y	N	Human Origin
HGDP01318	Lahu	East Asia	SNP Array	N	Y	N	Human Origin
HGDP01319	Lahu	East Asia	SNP Array	N	Y	N	Human Origin
HGDP01320	Lahu	East Asia	SNP Array	N	Y	N	Human Origin
HGDP01321	Lahu	East Asia	SNP Array	N	Y	N	Human Origin
HGDP01322	Lahu	East Asia	SNP Array	N	Y	N	Human Origin
HGDP01323	Lahu	East Asia	SNP Array	N	Y	N	Human Origin
HGDP01326	Lahu	East Asia	SNP Array	N	Y	N	Human Origin
HGDP01327	She	East Asia	SNP Array	N	Y	N	Human Origin
HGDP01328	She	East Asia	SNP Array	N	Y	N	Human Origin
HGDP01329	She	East Asia	SNP Array	N	Y	N	Human Origin
HGDP01330	She	East Asia	SNP Array	N	Y	N	Human Origin
HGDP01331	She	East Asia	SNP Array	N	Y	N	Human Origin
HGDP01332	She	East Asia	SNP Array	N	Y	N	Human Origin
HGDP01333	She	East Asia	SNP Array	N	Y	N	Human Origin
HGDP01334	She	East Asia	SNP Array	N	Y	N	Human Origin
HGDP01335	She	East Asia	SNP Array	N	Y	N	Human Origin
HGDP01336	She	East Asia	SNP Array	N	Y	N	Human Origin
HGDP01337	Naxi	East Asia	SNP Array	N	Y	N	Human Origin
HGDP01338	Naxi	East Asia	SNP Array	N	Y	N	Human Origin
HGDP01339	Naxi	East Asia	SNP Array	N	Y	N	Human Origin
HGDP01340	Naxi	East Asia	SNP Array	N	Y	N	Human Origin
HGDP01341	Naxi	East Asia	SNP Array	N	Y	N	Human Origin
HGDP01342	Naxi	East Asia	SNP Array	N	Y	N	Human Origin
HGDP01344	Naxi	East Asia	SNP Array	N	Y	N	Human Origin
HGDP01345	Naxi	East Asia	SNP Array	N	Y	N	Human Origin
HGDP01346	Naxi	East Asia	SNP Array	N	Y	N	Human Origin
HGDP01347	Tu	East Asia	SNP Array	N	Y	N	Human Origin
HGDP01348	Tu	East Asia	SNP Array	N	Y	N	Human Origin
HGDP01349	Tu	East Asia	SNP Array	N	Y	N	Human Origin
HGDP01350	Tu	East Asia	SNP Array	N	Y	N	Human Origin
HGDP01351	Tu	East Asia	SNP Array	N	Y	N	Human Origin
HGDP01352	Tu	East Asia	SNP Array	N	Y	N	Human Origin
HGDP01353	Tu	East Asia	SNP Array	N	Y	N	Human Origin
HGDP01354	Tu	East Asia	SNP Array	N	Y	N	Human Origin
HGDP01355	Tu	East Asia	SNP Array	N	Y	N	Human Origin
HGDP01356	Tu	East Asia	SNP Array	N	Y	N	Human Origin
HGDP01357	Basque	West Eurasia	SNP Array	N	Y	N	Human Origin
HGDP01358	Basque	West Eurasia	SNP Array	N	Y	N	Human Origin
HGDP01359	Basque	West Eurasia	SNP Array	N	Y	N	Human Origin
HGDP01360	Basque	West Eurasia	SNP Array	N	Y	N	Human Origin
HGDP01362	Basque	West Eurasia	SNP Array	N	Y	N	Human Origin
HGDP01363	Basque	West Eurasia	SNP Array	N	Y	N	Human Origin
HGDP01364	Basque	West Eurasia	SNP Array	N	Y	N	Human Origin
HGDP01365	Basque	West Eurasia	SNP Array	N	Y	N	Human Origin
HGDP01366	Basque	West Eurasia	SNP Array	N	Y	N	Human Origin
HGDP01367	Basque	West Eurasia	SNP Array	N	Y	N	Human Origin
HGDP01368	Basque	West Eurasia	SNP Array	N	Y	N	Human Origin
HGDP01370	Basque	West Eurasia	SNP Array	N	Y	N	Human Origin
HGDP01371	Basque	West Eurasia	SNP Array	N	Y	N	Human Origin
HGDP01373	Basque	West Eurasia	SNP Array	N	Y	N	Human Origin
HGDP01374	Basque	West Eurasia	SNP Array	N	Y	N	Human Origin
HGDP01375	Basque	West Eurasia	SNP Array	N	Y	N	Human Origin
HGDP01377	Basque	West Eurasia	SNP Array	N	Y	N	Human Origin
HGDP01378	Basque	West Eurasia	SNP Array	N	Y	N	Human Origin
HGDP01379	Basque	West Eurasia	SNP Array	N	Y	N	Human Origin
HGDP01380	Basque	West Eurasia	SNP Array	N	Y	N	Human Origin
HGDP01381	Adygei	West Eurasia	SNP Array	N	Y	N	Human Origin
HGDP01382	Adygei	West Eurasia	SNP Array	N	Y	N	Human Origin
HGDP01383	Adygei	West Eurasia	SNP Array	N	Y	N	Human Origin
HGDP01385	Adygei	West Eurasia	SNP Array	N	Y	N	Human Origin
HGDP01386	Adygei	West Eurasia	SNP Array	N	Y	N	Human Origin
HGDP01387	Adygei	West Eurasia	SNP Array	N	Y	N	Human Origin
HGDP01396	Adygei	West Eurasia	SNP Array	N	Y	N	Human Origin
HGDP01397	Adygei	West Eurasia	SNP Array	N	Y	N	Human Origin
HGDP01398	Adygei	West Eurasia	SNP Array	N	Y	N	Human Origin
HGDP01399	Adygei	West Eurasia	SNP Array	N	Y	N	Human Origin
HGDP01400	Adygei	West Eurasia	SNP Array	N	Y	N	Human Origin
HGDP01401	Adygei	West Eurasia	SNP Array	N	Y	N	Human Origin
HGDP01402	Adygei	West Eurasia	SNP Array	N	Y	N	Human Origin
HGDP01403	Adygei	West Eurasia	SNP Array	N	Y	N	Human Origin
HGDP01404	Adygei	West Eurasia	SNP Array	N	Y	N	Human Origin
HGDP01405	BantuKenya	Africa	SNP Array	N	Y	N	Human Origin
HGDP01408	BantuKenya	Africa	SNP Array	N	Y	N	Human Origin
HGDP01414	BantuKenya	Africa	SNP Array	N	Y	N	Human Origin
HGDP01417	BantuKenya	Africa	SNP Array	N	Y	N	Human Origin
HGDP01418	BantuKenya	Africa	SNP Array	N	Y	N	Human Origin
HGDP01419	BantuKenya	Africa	SNP Array	N	Y	N	Human Origin
ADR00090	Eskimo	Central Asia Siberia	SNP Array	N	Y	N	Human Origin
ADR00092	Eskimo	Central Asia Siberia	SNP Array	N	Y	N	Human Origin
ADR00089	Eskimo	Central Asia Siberia	SNP Array	N	Y	N	Human Origin
ADR00093	Eskimo	Central Asia Siberia	SNP Array	N	Y	N	Human Origin
ADR00098	Eskimo	Central Asia Siberia	SNP Array	N	Y	N	Human Origin
ADR00064	Chukchi	Central Asia Siberia	SNP Array	N	Y	N	Human Origin
ADR00514	Nganasan	Central Asia Siberia	SNP Array	N	Y	N	Human Origin
ADR00074	Chukchi	Central Asia Siberia	SNP Array	N	Y	N	Human Origin
ADR20109	Oromo	Africa	SNP Array	N	Y	N	Human Origin
ADR00513	Nganasan	Central Asia Siberia	SNP Array	N	Y	N	Human Origin
ADR00066	Chukchi	Central Asia Siberia	SNP Array	N	Y	N	Human Origin
ADR00102	Eskimo	Central Asia Siberia	SNP Array	N	Y	N	Human Origin
ADR00065	Chukchi	Central Asia Siberia	SNP Array	N	Y	N	Human Origin
ADR00079	Chukchi	Central Asia Siberia	SNP Array	N	Y	N	Human Origin
ADR00509	Nganasan	Central Asia Siberia	SNP Array	N	Y	N	Human Origin
ADR00061	Chukchi	Central Asia Siberia	SNP Array	N	Y	N	Human Origin
ADR00096	Eskimo	Central Asia Siberia	SNP Array	N	Y	N	Human Origin
ADR00068	Chukchi	Central Asia Siberia	SNP Array	N	Y	N	Human Origin
ADR00060	Chukchi	Central Asia Siberia	SNP Array	N	Y	N	Human Origin
ADR00059	Chukchi	Central Asia Siberia	SNP Array	N	Y	N	Human Origin
ADR00512	Nganasan	Central Asia Siberia	SNP Array	N	Y	N	Human Origin
ADR00057	Chukchi	Central Asia Siberia	SNP Array	N	Y	N	Human Origin
ADR00504	Nganasan	Central Asia Siberia	SNP Array	N	Y	N	Human Origin
ADR00507	Nganasan	Central Asia Siberia	SNP Array	N	Y	N	Human Origin
ADR20112	Oromo	Africa	SNP Array	N	Y	N	Human Origin
ADR00511	Nganasan	Central Asia Siberia	SNP Array	N	Y	N	Human Origin
ADR20106	Oromo	Africa	SNP Array	N	Y	N	Human Origin
ADR00510	Nganasan	Central Asia Siberia	SNP Array	N	Y	N	Human Origin
ADR00508	Nganasan	Central Asia Siberia	SNP Array	N	Y	N	Human Origin
ADR20107	Oromo	Africa	SNP Array	N	Y	N	Human Origin
ADR00515	Nganasan	Central Asia Siberia	SNP Array	N	Y	N	Human Origin
Ayodo_21S	Somali	Africa	SNP Array	N	Y	N	Human Origin
Ayodo_47K	Kikuyu	Africa	SNP Array	N	Y	N	Human Origin
mixe0029	Mixe	America	SNP Array	N	Y	N	Human Origin
Ayodo_23S	Somali	Africa	SNP Array	N	Y	N	Human Origin
Ayodo_67K	Kikuyu	Africa	SNP Array	N	Y	N	Human Origin
mixe0030	Mixe	America	SNP Array	N	Y	N	Human Origin
rr_34_38	Cabecar	America	SNP Array	N	Y	N	Human Origin
rr_34_35	Cabecar	America	SNP Array	N	Y	N	Human Origin
Ayodo_69S	Somali	Africa	SNP Array	N	Y	N	Human Origin
IHW9118	Australian	Oceania	SNP Array	N	Y	N	Human Origin
gill141	Algonquin	America	SNP Array	N	Y	N	Human Origin
Ayodo_90S	Somali	Africa	SNP Array	N	Y	N	Human Origin
gill196	Algonquin	America	SNP Array	N	Y	N	Human Origin
Cree_26	Cree	America	SNP Array	N	Y	N	Human Origin
mixe0015	Mixe	America	SNP Array	N	Y	N	Human Origin
Ayodo_61K	Kikuyu	Africa	SNP Array	N	Y	N	Human Origin
BOA_314	Aymara	America	SNP Array	N	Y	N	Human Origin
Ayodo_83K	Kikuyu	Africa	SNP Array	N	Y	N	Human Origin
Ayodo_103M	Masai	Africa	SNP Array	N	Y	N	Human Origin
cab_81_01_45	Cabecar	America	SNP Array	N	Y	N	Human Origin
Ayodo_101M	Masai	Africa	SNP Array	N	Y	N	Human Origin
Cree_4	Cree	America	SNP Array	N	Y	N	Human Origin
CHIA_022	Chilote	America	SNP Array	N	Y	N	Human Origin
DETIF_022	Chilote	America	SNP Array	N	Y	N	Human Origin
mixe0035	Mixe	America	SNP Array	N	Y	N	Human Origin
DNK11	Dinka	Africa	SNP Array	N	Y	N	Human Origin
Bar08	Hadza	Africa	SNP Array	N	Y	N	Human Origin
DETIF_026	Chilote	America	SNP Array	N	Y	N	Human Origin
DETIF_027	Chilote	America	SNP Array	N	Y	N	Human Origin
mixe0018	Mixe	America	SNP Array	N	Y	N	Human Origin
DNK15	Dinka	Africa	SNP Array	N	Y	N	Human Origin
Bar10	Hadza	Africa	SNP Array	N	Y	N	Human Origin
AD_066	AA	America	SNP Array	N	Y	N	Human Origin
mixe0026	Mixe	America	SNP Array	N	Y	N	Human Origin
DNK03	Dinka	Africa	SNP Array	N	Y	N	Human Origin
AD_064	AA	America	SNP Array	N	Y	N	Human Origin
AD_505	AA	America	SNP Array	N	Y	N	Human Origin
mixe0027	Mixe	America	SNP Array	N	Y	N	Human Origin
DNK05	Dinka	Africa	SNP Array	N	Y	N	Human Origin
Bar13	Hadza	Africa	SNP Array	N	Y	N	Human Origin
AD_523	AA	America	SNP Array	N	Y	N	Human Origin
AD_500	AA	America	SNP Array	N	Y	N	Human Origin
rr_34_37	Cabecar	America	SNP Array	N	Y	N	Human Origin
mixe0028	Mixe	America	SNP Array	N	Y	N	Human Origin
DNK06	Dinka	Africa	SNP Array	N	Y	N	Human Origin
End08	Hadza	Africa	SNP Array	N	Y	N	Human Origin
AD_510	AA	America	SNP Array	N	Y	N	Human Origin
AD_015	AA	America	SNP Array	N	Y	N	Human Origin
mixe0007	Mixe	America	SNP Array	N	Y	N	Human Origin
Bar04	Hadza	Africa	SNP Array	N	Y	N	Human Origin
AD_061	AA	America	SNP Array	N	Y	N	Human Origin
mixe0009	Mixe	America	SNP Array	N	Y	N	Human Origin
DNK09	Dinka	Africa	SNP Array	N	Y	N	Human Origin
AD_076	AA	America	SNP Array	N	Y	N	Human Origin
AD_512	AA	America	SNP Array	N	Y	N	Human Origin
AD_006	AA	America	SNP Array	N	Y	N	Human Origin
AD_511	AA	America	SNP Array	N	Y	N	Human Origin
Onge1	Onge	South Asia	SNP Array	N	Y	N	Human Origin
Onge2	Onge	South Asia	SNP Array	N	Y	N	Human Origin
Onge3	Onge	South Asia	SNP Array	N	Y	N	Human Origin
Onge7	Onge	South Asia	SNP Array	N	Y	N	Human Origin
Onge9	Onge	South Asia	SNP Array	N	Y	N	Human Origin
Onge12	Onge	South Asia	SNP Array	N	Y	N	Human Origin
Onge13	Onge	South Asia	SNP Array	N	Y	N	Human Origin
Onge14	Onge	South Asia	SNP Array	N	Y	N	Human Origin
Onge15	Onge	South Asia	SNP Array	N	Y	N	Human Origin
Onge16	Onge	South Asia	SNP Array	N	Y	N	Human Origin
Onge17	Onge	South Asia	SNP Array	N	Y	N	Human Origin
Mala1	Mala	South Asia	SNP Array	N	Y	N	Human Origin
Mala2	Mala	South Asia	SNP Array	N	Y	N	Human Origin
Mala3	Mala	South Asia	SNP Array	N	Y	N	Human Origin
Mala4	Mala	South Asia	SNP Array	N	Y	N	Human Origin
Mala5	Mala	South Asia	SNP Array	N	Y	N	Human Origin
Mala6	Mala	South Asia	SNP Array	N	Y	N	Human Origin
Mala7	Mala	South Asia	SNP Array	N	Y	N	Human Origin
Mala8	Mala	South Asia	SNP Array	N	Y	N	Human Origin
Mala9	Mala	South Asia	SNP Array	N	Y	N	Human Origin
Mala10	Mala	South Asia	SNP Array	N	Y	N	Human Origin
Mala11	Mala	South Asia	SNP Array	N	Y	N	Human Origin
Mala12	Mala	South Asia	SNP Array	N	Y	N	Human Origin
Mala13	Mala	South Asia	SNP Array	N	Y	N	Human Origin
Tiwari1	Tiwari	South Asia	SNP Array	N	Y	N	Human Origin
Tiwari2	Tiwari	South Asia	SNP Array	N	Y	N	Human Origin
Tiwari3	Tiwari	South Asia	SNP Array	N	Y	N	Human Origin
Tiwari4	Tiwari	South Asia	SNP Array	N	Y	N	Human Origin
Tiwari5	Tiwari	South Asia	SNP Array	N	Y	N	Human Origin
Tiwari6	Tiwari	South Asia	SNP Array	N	Y	N	Human Origin
Tiwari7	Tiwari	South Asia	SNP Array	N	Y	N	Human Origin
Tiwari8	Tiwari	South Asia	SNP Array	N	Y	N	Human Origin
Tiwari9	Tiwari	South Asia	SNP Array	N	Y	N	Human Origin
Tiwari10	Tiwari	South Asia	SNP Array	N	Y	N	Human Origin
Tiwari11	Tiwari	South Asia	SNP Array	N	Y	N	Human Origin
Tiwari12	Tiwari	South Asia	SNP Array	N	Y	N	Human Origin
Tiwari13	Tiwari	South Asia	SNP Array	N	Y	N	Human Origin
Tiwari14	Tiwari	South Asia	SNP Array	N	Y	N	Human Origin
Tiwari15	Tiwari	South Asia	SNP Array	N	Y	N	Human Origin
Kharia1	Kharia	South Asia	SNP Array	N	Y	N	Human Origin
Kharia2	Kharia	South Asia	SNP Array	N	Y	N	Human Origin
Kharia3	Kharia	South Asia	SNP Array	N	Y	N	Human Origin
Kharia4	Kharia	South Asia	SNP Array	N	Y	N	Human Origin
Kharia5	Kharia	South Asia	SNP Array	N	Y	N	Human Origin
Kharia6	Kharia	South Asia	SNP Array	N	Y	N	Human Origin
Kharia8	Kharia	South Asia	SNP Array	N	Y	N	Human Origin
Kharia9	Kharia	South Asia	SNP Array	N	Y	N	Human Origin
Kharia10	Kharia	South Asia	SNP Array	N	Y	N	Human Origin
Kharia12	Kharia	South Asia	SNP Array	N	Y	N	Human Origin
Kharia14	Kharia	South Asia	SNP Array	N	Y	N	Human Origin
Kharia15	Kharia	South Asia	SNP Array	N	Y	N	Human Origin
Lodhi2	Lodhi	South Asia	SNP Array	N	Y	N	Human Origin
Lodhi3	Lodhi	South Asia	SNP Array	N	Y	N	Human Origin
Lodhi4	Lodhi	South Asia	SNP Array	N	Y	N	Human Origin
Lodhi5	Lodhi	South Asia	SNP Array	N	Y	N	Human Origin
Lodhi6	Lodhi	South Asia	SNP Array	N	Y	N	Human Origin
Lodhi7	Lodhi	South Asia	SNP Array	N	Y	N	Human Origin
Lodhi8	Lodhi	South Asia	SNP Array	N	Y	N	Human Origin
Lodhi9	Lodhi	South Asia	SNP Array	N	Y	N	Human Origin
Lodhi10	Lodhi	South Asia	SNP Array	N	Y	N	Human Origin
Lodhi11	Lodhi	South Asia	SNP Array	N	Y	N	Human Origin
Lodhi13	Lodhi	South Asia	SNP Array	N	Y	N	Human Origin
Lodhi14	Lodhi	South Asia	SNP Array	N	Y	N	Human Origin
Lodhi15	Lodhi	South Asia	SNP Array	N	Y	N	Human Origin
Vishwabrahmin1	Vishwabrahmin	South Asia	SNP Array	N	Y	N	Human Origin
Vishwabrahmin3	Vishwabrahmin	South Asia	SNP Array	N	Y	N	Human Origin
Vishwabrahmin4	Vishwabrahmin	South Asia	SNP Array	N	Y	N	Human Origin
Vishwabrahmin5	Vishwabrahmin	South Asia	SNP Array	N	Y	N	Human Origin
Vishwabrahmin6	Vishwabrahmin	South Asia	SNP Array	N	Y	N	Human Origin
Vishwabrahmin8	Vishwabrahmin	South Asia	SNP Array	N	Y	N	Human Origin
Vishwabrahmin9	Vishwabrahmin	South Asia	SNP Array	N	Y	N	Human Origin
Vishwabrahmin10	Vishwabrahmin	South Asia	SNP Array	N	Y	N	Human Origin
Vishwabrahmin11	Vishwabrahmin	South Asia	SNP Array	N	Y	N	Human Origin
Vishwabrahmin12	Vishwabrahmin	South Asia	SNP Array	N	Y	N	Human Origin
Vishwabrahmin13	Vishwabrahmin	South Asia	SNP Array	N	Y	N	Human Origin
Vishwabrahmin14	Vishwabrahmin	South Asia	SNP Array	N	Y	N	Human Origin
Vishwabrahmin15	Vishwabrahmin	South Asia	SNP Array	N	Y	N	Human Origin
SD60_297	Saami.WGA	West Eurasia	SNP Array	N	Y	N	Human Origin
DNK07	Dinka	Africa	SNP Array	N	Y	N	Human Origin
rr_34_33	Cabecar	America	SNP Array	N	Y	N	Human Origin
tic_95_10	Ticuna	America	SNP Array	N	Y	N	Human Origin
gill41	Algonquin	America	SNP Array	N	Y	N	Human Origin
cab_80_04_183	Cabecar	America	SNP Array	N	Y	N	Human Origin
gill76	Algonquin	America	SNP Array	N	Y	N	Human Origin
gill123	Algonquin	America	SNP Array	N	Y	N	Human Origin
NA18501	Yoruba	Africa	SNP Array	N	Y	N	Human Origin
NA18504	Yoruba	Africa	SNP Array	N	Y	N	Human Origin
NA18505	Yoruba	Africa	SNP Array	N	Y	N	Human Origin
NA18507	Yoruba	Africa	SNP Array	N	Y	N	Human Origin
NA18508	Yoruba	Africa	SNP Array	N	Y	N	Human Origin
NA18516	Yoruba	Africa	SNP Array	N	Y	N	Human Origin
NA18517	Yoruba	Africa	SNP Array	N	Y	N	Human Origin
NA18522	Yoruba	Africa	SNP Array	N	Y	N	Human Origin
NA18852	Yoruba	Africa	SNP Array	N	Y	N	Human Origin
NA18853	Yoruba	Africa	SNP Array	N	Y	N	Human Origin
NA18855	Yoruba	Africa	SNP Array	N	Y	N	Human Origin
NA18856	Yoruba	Africa	SNP Array	N	Y	N	Human Origin
NA18858	Yoruba	Africa	SNP Array	N	Y	N	Human Origin
NA18859	Yoruba	Africa	SNP Array	N	Y	N	Human Origin
NA18861	Yoruba	Africa	SNP Array	N	Y	N	Human Origin
NA18862	Yoruba	Africa	SNP Array	N	Y	N	Human Origin
NA18870	Yoruba	Africa	SNP Array	N	Y	N	Human Origin
NA18871	Yoruba	Africa	SNP Array	N	Y	N	Human Origin
NA19093	Yoruba	Africa	SNP Array	N	Y	N	Human Origin
NA19098	Yoruba	Africa	SNP Array	N	Y	N	Human Origin
NA19099	Yoruba	Africa	SNP Array	N	Y	N	Human Origin
NA19101	Yoruba	Africa	SNP Array	N	Y	N	Human Origin
NA19102	Yoruba	Africa	SNP Array	N	Y	N	Human Origin
NA19116	Yoruba	Africa	SNP Array	N	Y	N	Human Origin
NA19119	Yoruba	Africa	SNP Array	N	Y	N	Human Origin
NA19127	Yoruba	Africa	SNP Array	N	Y	N	Human Origin
NA19128	Yoruba	Africa	SNP Array	N	Y	N	Human Origin
NA19130	Yoruba	Africa	SNP Array	N	Y	N	Human Origin
NA19131	Yoruba	Africa	SNP Array	N	Y	N	Human Origin
NA19137	Yoruba	Africa	SNP Array	N	Y	N	Human Origin
NA19138	Yoruba	Africa	SNP Array	N	Y	N	Human Origin
NA19141	Yoruba	Africa	SNP Array	N	Y	N	Human Origin
NA19143	Yoruba	Africa	SNP Array	N	Y	N	Human Origin
NA19144	Yoruba	Africa	SNP Array	N	Y	N	Human Origin
NA19159	Yoruba	Africa	SNP Array	N	Y	N	Human Origin
NA19160	Yoruba	Africa	SNP Array	N	Y	N	Human Origin
NA19171	Yoruba	Africa	SNP Array	N	Y	N	Human Origin
NA19193	Yoruba	Africa	SNP Array	N	Y	N	Human Origin
NA19201	Yoruba	Africa	SNP Array	N	Y	N	Human Origin
NA19203	Yoruba	Africa	SNP Array	N	Y	N	Human Origin
NA19204	Yoruba	Africa	SNP Array	N	Y	N	Human Origin
NA19206	Yoruba	Africa	SNP Array	N	Y	N	Human Origin
NA19207	Yoruba	Africa	SNP Array	N	Y	N	Human Origin
NA19209	Yoruba	Africa	SNP Array	N	Y	N	Human Origin
NA19210	Yoruba	Africa	SNP Array	N	Y	N	Human Origin
NA19222	Yoruba	Africa	SNP Array	N	Y	N	Human Origin
NA19223	Yoruba	Africa	SNP Array	N	Y	N	Human Origin
NA19238	Yoruba	Africa	SNP Array	N	Y	N	Human Origin
NA19239	Yoruba	Africa	SNP Array	N	Y	N	Human Origin
BOT2.003	Taa.East	Africa	SNP Array	N	Y	N	Human Origin
BOT2.004	Hoan	Africa	SNP Array	N	Y	N	Human Origin
BOT2.007	Taa.East	Africa	SNP Array	N	Y	N	Human Origin
BOT2.009	Taa.West	Africa	SNP Array	N	Y	N	Human Origin
BOT2.024	Taa.West	Africa	SNP Array	N	Y	N	Human Origin
BOT2.028	Taa.West	Africa	SNP Array	N	Y	N	Human Origin
BOT2.030	Taa.West	Africa	SNP Array	N	Y	N	Human Origin
BOT2.039	Taa.North	Africa	SNP Array	N	Y	N	Human Origin
BOT2.045	Taa.North	Africa	SNP Array	N	Y	N	Human Origin
BOT2.046	Taa.West	Africa	SNP Array	N	Y	N	Human Origin
BOT2.048	Taa.West	Africa	SNP Array	N	Y	N	Human Origin
BOT2.056	Taa.West	Africa	SNP Array	N	Y	N	Human Origin
BOT2.057	Taa.West	Africa	SNP Array	N	Y	N	Human Origin
BOT3.001	Hoan	Africa	SNP Array	N	Y	N	Human Origin
BOT3.005	Hoan	Africa	SNP Array	N	Y	N	Human Origin
BOT3.006	Hoan	Africa	SNP Array	N	Y	N	Human Origin
BOT3.012	Hoan	Africa	SNP Array	N	Y	N	Human Origin
BOT3.013	Hoan	Africa	SNP Array	N	Y	N	Human Origin
BOT3.014	Hoan	Africa	SNP Array	N	Y	N	Human Origin
BOT5.002	Gui	Africa	SNP Array	N	Y	N	Human Origin
BOT5.012	Gui	Africa	SNP Array	N	Y	N	Human Origin
BOT5.014	Naro	Africa	SNP Array	N	Y	N	Human Origin
BOT5.018	Gana	Africa	SNP Array	N	Y	N	Human Origin
BOT5.025	Gui	Africa	SNP Array	N	Y	N	Human Origin
BOT5.033	Gana	Africa	SNP Array	N	Y	N	Human Origin
BOT5.036	Gana	Africa	SNP Array	N	Y	N	Human Origin
BOT6.001	Taa.East	Africa	SNP Array	N	Y	N	Human Origin
BOT6.004	Kgalagadi	Africa	SNP Array	N	Y	N	Human Origin
BOT6.010	Taa.East	Africa	SNP Array	N	Y	N	Human Origin
BOT6.022	Taa.East	Africa	SNP Array	N	Y	N	Human Origin
BOT6.028	Taa.North	Africa	SNP Array	N	Y	N	Human Origin
BOT6.032	Taa.North	Africa	SNP Array	N	Y	N	Human Origin
BOT6.035	Taa.North	Africa	SNP Array	N	Y	N	Human Origin
BOT6.041	Naro	Africa	SNP Array	N	Y	N	Human Origin
BOT6.046	Naro	Africa	SNP Array	N	Y	N	Human Origin
BOT6.049	Ju.hoan.South	Africa	SNP Array	N	Y	N	Human Origin
BOT6.081	Naro	Africa	SNP Array	N	Y	N	Human Origin
BOT6.089	Naro	Africa	SNP Array	N	Y	N	Human Origin
BOT6.091	Ju.hoan.North	Africa	SNP Array	N	Y	N	Human Origin
BOT6.092	Ju.hoan.North	Africa	SNP Array	N	Y	N	Human Origin
BOT6.098	Ju.hoan.North	Africa	SNP Array	N	Y	N	Human Origin
BOT6.099	Ju.hoan.North	Africa	SNP Array	N	Y	N	Human Origin
BOT6.105	Naro	Africa	SNP Array	N	Y	N	Human Origin
BOT6.117	Naro	Africa	SNP Array	N	Y	N	Human Origin
BOT6.120	Naro	Africa	SNP Array	N	Y	N	Human Origin
BOT6.122	Ju.hoan.South	Africa	SNP Array	N	Y	N	Human Origin
BOT6.126	Ju.hoan.North	Africa	SNP Array	N	Y	N	Human Origin
BOT6.127	Ju.hoan.North	Africa	SNP Array	N	Y	N	Human Origin
BOT6.128	Ju.hoan.North	Africa	SNP Array	N	Y	N	Human Origin
BOT6.130	Ju.hoan.North	Africa	SNP Array	N	Y	N	Human Origin
BOT6.138	Ju.hoan.North	Africa	SNP Array	N	Y	N	Human Origin
BOT6.139	Ju.hoan.North	Africa	SNP Array	N	Y	N	Human Origin
BOT6.147	Ju.hoan.North	Africa	SNP Array	N	Y	N	Human Origin
BOT6.148	Ju.hoan.North	Africa	SNP Array	N	Y	N	Human Origin
BOT6.154	Khwe	Africa	SNP Array	N	Y	N	Human Origin
BOT6.158	Khwe	Africa	SNP Array	N	Y	N	Human Origin
BOT6.160	Khwe	Africa	SNP Array	N	Y	N	Human Origin
BOT6.164	Ju.hoan.North	Africa	SNP Array	N	Y	N	Human Origin
BOT6.192	Ju.hoan.North	Africa	SNP Array	N	Y	N	Human Origin
BOT6.193	Ju.hoan.North	Africa	SNP Array	N	Y	N	Human Origin
BOT6.195	Ju.hoan.North	Africa	SNP Array	N	Y	N	Human Origin
BOT6.196	Shua	Africa	SNP Array	N	Y	N	Human Origin
BOT6.199	Shua	Africa	SNP Array	N	Y	N	Human Origin
BOT6.200	Shua	Africa	SNP Array	N	Y	N	Human Origin
BOT6.208	Shua	Africa	SNP Array	N	Y	N	Human Origin
BOT6.222	Shua	Africa	SNP Array	N	Y	N	Human Origin
BOT6.233	Shua	Africa	SNP Array	N	Y	N	Human Origin
BOT6.235	Shua	Africa	SNP Array	N	Y	N	Human Origin
BOT6.245	Shua	Africa	SNP Array	N	Y	N	Human Origin
BOT6.252	Shua	Africa	SNP Array	N	Y	N	Human Origin
BOT6.258	Gana	Africa	SNP Array	N	Y	N	Human Origin
BOT6.259	Gana	Africa	SNP Array	N	Y	N	Human Origin
BOT6.274	Tshwa	Africa	SNP Array	N	Y	N	Human Origin
BOT6.278	Tshwa	Africa	SNP Array	N	Y	N	Human Origin
BOT6.279	Tshwa	Africa	SNP Array	N	Y	N	Human Origin
BOT6.280	Tshwa	Africa	SNP Array	N	Y	N	Human Origin
BOT6.292	Tshwa	Africa	SNP Array	N	Y	N	Human Origin
BOT6.413	Tswana	Africa	SNP Array	N	Y	N	Human Origin
BOT6.417	Tswana	Africa	SNP Array	N	Y	N	Human Origin
BOT6.460	Tswana	Africa	SNP Array	N	Y	N	Human Origin
BOT6.475	Tswana	Africa	SNP Array	N	Y	N	Human Origin
BOT6.476	Tswana	Africa	SNP Array	N	Y	N	Human Origin
BOT6.566	Kgalagadi	Africa	SNP Array	N	Y	N	Human Origin
KGA003	Kgalagadi	Africa	SNP Array	N	Y	N	Human Origin
KGA004	Kgalagadi	Africa	SNP Array	N	Y	N	Human Origin
KGA017	Kgalagadi	Africa	SNP Array	N	Y	N	Human Origin
NAM003	Ju.hoan.North	Africa	SNP Array	N	Y	N	Human Origin
NAM015	Ju.hoan.South	Africa	SNP Array	N	Y	N	Human Origin
NAM018	Ju.hoan.South	Africa	SNP Array	N	Y	N	Human Origin
NAM021	Ju.hoan.South	Africa	SNP Array	N	Y	N	Human Origin
NAM038	Ju.hoan.South	Africa	SNP Array	N	Y	N	Human Origin
NAM088	Wambo	Africa	SNP Array	N	Y	N	Human Origin
NAM107	Xuun	Africa	SNP Array	N	Y	N	Human Origin
NAM109	Xuun	Africa	SNP Array	N	Y	N	Human Origin
NAM115	Xuun	Africa	SNP Array	N	Y	N	Human Origin
NAM118	Xuun	Africa	SNP Array	N	Y	N	Human Origin
[truncated: 1,977 more rows]
