# Supplementary material for: Tracing Bai-Yue Ancestry in Aboriginal Li People on Hainan Island
Source: Mol Biol Evol. 2022 Sep 29;39(10):msac210. doi: 10.1093/molbev/msac210 (PMC9585476; doi:10.1093/molbev/msac210)
Supplement: msac210_Supplementary_Data [file msac210_supplementary_data.zip › Table S4.xlsx]

## Sheet: Table S4
Population	Sample Size	C	D	F	G	H	I	J	K	L	M	N	O				P	Q	R	T	Reference
													O1a	O1b1	O1b2	O2
HNL	147	2.04082	0	0	0	0	0	0	0	0	0	0	25.1701	61.9048	0	10.8844	0	0	0	0	1, 2, 3, 4
Ami	39	0	0	0	0	0	0	0	2.5641	0	0	0	58.9744	0	0	35.8974	2.5641	0	0	0	4
Atayal	76	0	0	0	0	0	0	0	0	0	0	0	88.1579	0	0	11.8421	0	0	0	0	4, 5
Dai	51	5.88235	0	0	0	0	0	0	0	0	0	0	15.6863	50.9804	0	27.451	0	0	0	0	6
Filipino	37	10.8108	0	2.7027	0	0	0	0	2.7027	0	0	0	40.5405	2.7027	0	37.8378	0	0	2.7027	0	7
Han.North	153	7.84314	0	0	1.30719	0	0	0.653595	0	0	0	12.4183	9.15033	7.84314	2.61438	54.902	0	1.96078	1.30719	0	6, 8, 9
Han.South	165	4.84848	0.606061	0	0	0	0	0.606061	0	0	0	6.06061	10.9091	13.9394	1.81818	58.1818	0	3.0303	0	0	6, 8, 9
Hui	116	6.03448	2.58621	0	0.862069	9.48276	1.72414	12.931	0	0.862069	0	2.58621	7.75862	5.17241	0.862069	33.6207	0	4.31034	10.3448	0.862069	10
Indonesian.East	55	32.7273	0	0	0	0	0	0	32.7273	0	12.7273	0	12.7273	0	0	9.09091	0	0	0	0	9
Indonesian.West	25	4	0	4	0	0	0	0	4	0	0	0	20	12	16	36	0	0	4	0	9
Japanese	334	8.98204	34.7305	0	0	0	0.299401	0	0	0	0	2.99401	0	2.09581	30.2395	20.0599	0	0.299401	0.299401	0	6, 9
Kinh	46	2.17391	0	2.17391	0	0	0	0	0	0	0	4.34783	4.34783	34.7826	0	47.8261	0	4.34783	0	0	9
Korean	75	9.33333	4	0	0	0	0	0	0	0	0	2.66667	2.66667	2.66667	37.3333	40	0	0	1.33333	0	9
Miao	58	5.17241	8.62069	0	0	0	0	0	0	0	0	0	6.89655	10.3448	0	68.9655	0	0	0	0	9
Mongolian	149	52.349	2.68456	0	0.671141	0.671141	0	2.68456	0	0	0	8.72483	0.671141	0.671141	1.34228	22.8188	0	2.68456	4.02685	0	9
Oroqen	22	90.9091	0	0	0	0	0	0	0	0	0	4.54545	0	0	4.54545	0	0	0	0	0	9
Thai	75	1.33333	4	2.66667	0	4	0	2.66667	4	2.66667	0	0	5.33333	42.6667	0	29.3333	0	0	1.33333	0	4
Tibetan	105	1.90476	50.4762	0	0	0.952381	0	0.952381	0	0	0	2.85714	0.952381	0	0	35.2381	0	0	6.66667	0	9, 11
Tujia	49	24.4898	2.04082	0	0	0	0	0	0	0	0	4.08163	8.16327	4.08163	0	53.0612	0	0	4.08163	0	9
Uygur	67	7.46269	4.47761	0	4.47761	0	0	10.4478	0	4.47761	0	5.97015	2.98507	0	0	10.4478	0	2.98507	46.2687	0	9
Vietnamese	70	4.28571	2.85714	0	0	0	0	2.85714	0	0	0	2.85714	5.71429	28.5714	4.28571	40	0	7.14286	1.42857	0	7, 9
Yao	60	20	1.66667	0	0	0	0	0	0	0	0	0	1.66667	23.3333	0	53.3333	0	0	0	0	9
Yi	43	2.32558	16.2791	4.65116	0	0	0	0	0	0	0	32.5581	0	9.30233	2.32558	32.5581	0	0	0	0	9
Zhuang	60	13.3333	11.6667	0	0	0	0	0	0	0	0	6.66667	20	23.3333	1.66667	23.3333	0	0	0	0	9, 12
References:
1.This study.
2.He, G. et al. Inferring the population history of Tai-Kadai-speaking people and southernmost Han Chinese on Hainan Island by genome-wide array genotyping. Eur J Hum Genet 28, 1111-1123, 2020.
3.Song, M. Y. et al. Forensic characteristics and phylogenetic analysis of both Y-STR and Y-SNP in the Li and Han ethnic groups from Hainan Island of China. Forensic Sci Int-Gen 39, E14-E20, 2019.
4.Trejaut, J. A. et al. Taiwan Y-chromosomal DNA variation and its relationship with Island Southeast Asia. BMC Genet 15, 77, 2014.
5.Li, D. et al. Genetic origin of Kadai-speaking Gelong people on Hainan island viewed from Y chromosomes. J Hum Genet 55, 462-468, 2010.
6.Poznik, G. D. et al. Punctuated bursts in human male demography inferred from 1,244 worldwide Y-chromosome sequences. Nat Genet 48, 593-599, 2016.
7.Delfin, F. et al. Bridging near and remote Oceania: mtDNA and NRY variation in the Solomon Islands. Mol Biol Evol 29, 545-564, 2012.
8.Gao, Y. et al. PGG.Han: the Han Chinese genome database and analysis platform. Nucleic Acids Res 48, D971-D976, 2020.
9.Hammer, M. F. et al. Dual origins of the Japanese: common ground for hunter-gatherer and farmer Y chromosomes. J Hum Genet 51, 47-58, 2006.
10.Ma, X. et al. Genetic Origins and Sex-Biased Admixture of the Huis. Mol Biol Evol 38, 3804-3819, 2021.
11.Lu, D. et al. Ancestral Origins and Genetic History of Tibetan Highlanders. Am J Hum Genet 99, 580-594, 2016.
12.Zhao, Q. et al. Gene flow between Zhuang and Han populations in the China-Vietnam borderland. J Hum Genet 55, 774-776, 2010.
