# Supplementary material for: Tracing Bai-Yue Ancestry in Aboriginal Li People on Hainan Island
Source: Mol Biol Evol. 2022 Sep 29;39(10):msac210. doi: 10.1093/molbev/msac210 (PMC9585476; doi:10.1093/molbev/msac210)
Supplement: msac210_Supplementary_Data [file msac210_supplementary_data.zip › Table S5.xlsx]

## Sheet: Table S5
Population	Sample Size	A	B	CZ	D	E	F	G	H	HV	I	JT	K	M	M7	M8	M9	N	N9	P	Q	R	R9	U	W	Y	Reference
HNL	72	0	20.8333	0	2.77778	0	23.6111	1.38889	0	0	0	0	0	5.55556	27.7778	6.94444	0	0	1.38889	0	0	4.16667	5.55556	0	0	0	1, 2
Ami	50	0	32	0	8	16	6	0	0	0	0	0	0	0	36	2	0	0	0	0	0	0	0	0	0	0	3
Atayal	50	0	6	0	6	16	22	0	0	0	0	0	0	0	40	0	0	6	0	0	0	0	0	0	0	4	3
Dai	99	0	19.1919	5.05051	12.1212	0	25.2525	0	0	0	0	0	0	4.0404	19.1919	0	1.0101	0	0	0	0	14.1414	0	0	0	0	4
Filipino	357	0	34.4538	0	3.36134	11.7647	7.56303	0	0	0	0	0	0	6.72269	19.3277	0	0	3.64146	0	3.64146	0.280112	3.36134	0	0	0	5.88235	5
Han.North	203	5.91133	13.3005	8.867	22.1675	0	16.7488	5.91133	0	0	0	0	0.492611	3.44828	7.38916	3.44828	0.985222	0.492611	5.91133	0	0	3.94089	0.492611	0	0	0.492611	4, 6, 7
Han.South	248	3.22581	22.5806	6.04839	17.7419	0	17.3387	3.22581	0	0.403226	0	0	0	4.43548	10.0806	2.41935	0.403226	0.806452	4.83871	0	0	4.83871	0.806452	0	0.403226	0.403226	4, 6, 7
Hui	234	7.26496	13.2479	9.82906	25.641	0	14.9573	3.4188	0.854701	0.42735	0	0.854701	0	4.70085	4.70085	2.13675	1.7094	0	6.83761	0	0	0.42735	0	1.7094	0.42735	0.854701	8
Indonesian.East	415	0	18.5542	0.481928	7.46988	20.9639	13.9759	0	0	0	0	0	0	9.39759	13.253	0	0	1.68675	0.481928	1.20482	6.0241	2.89157	2.6506	0	0	0.963855	9
Indonesian.West	464	0	21.9828	1.07759	1.93966	8.83621	16.1638	0	0	0	0.215517	0	0	21.1207	12.5	0	0	3.23276	1.72414	0	0.646552	3.66379	3.01724	0.215517	0	3.66379	9
Japanese	315	7.93651	11.746	2.85714	40	0	5.39683	10.4762	0	0	0	0	0	1.5873	12.0635	0.952381	0.634921	0	5.39683	0	0	0.31746	0	0	0	0.634921	4, 6
Kinh	101	0.990099	20.7921	0.990099	1.9802	0	26.7327	0	0	0	0	0	0	4.9505	25.7426	0	1.9802	0	3.9604	0	0	10.8911	0	0	0	0.990099	4
Korean	233	9.44206	13.7339	3.00429	32.618	0	7.72532	11.588	0	0	0	0	0	4.29185	9.87124	0.858369	0	0.429185	5.5794	0	0	0	0	0	0	0.858369	6, 10
Miao	142	6.33803	22.5352	9.15493	19.0141	0	11.9718	4.22535	0	0	0	0	0	11.2676	4.92958	1.40845	0	0.704225	2.11268	0	0	0.704225	4.92958	0	0	0.704225	5
Mongolian	95	6.31579	9.47368	17.8947	26.3158	0	11.5789	10.5263	0	0	0	1.05263	0	4.21053	3.15789	1.05263	0	0	5.26316	0	0	0	1.05263	1.05263	0	1.05263	6, 10
Oroqen	44	4.54545	2.27273	31.8182	43.1818	0	4.54545	11.3636	0	0	0	0	0	0	0	0	0	2.27273	0	0	0	0	0	0	0	0	10
Thai	40	0	10	15	7.5	0	20	0	0	0	0	0	0	20	17.5	2.5	0	0	2.5	0	0	5	0	0	0	0	6
Tibetan	33	9.09091	3.0303	21.2121	12.1212	0	12.1212	9.09091	0	0	0	0	0	15.1515	0	0	18.1818	0	0	0	0	0	0	0	0	0	11
Tujia	29	13.7931	17.2414	6.89655	6.89655	3.44828	20.6897	0	0	0	0	0	0	6.89655	20.6897	0	0	0	0	0	0	0	3.44828	0	0	0	8
Uygur	94	1.06383	4.25532	9.57447	9.57447	0	6.38298	3.19149	19.1489	5.31915	0	5.31915	1.06383	5.31915	0	2.12766	0	1.06383	5.31915	0	0	2.12766	0	14.8936	2.12766	2.12766	12
Vietnamese	42	4.7619	14.2857	7.14286	21.4286	0	26.1905	4.7619	0	0	0	0	0	7.14286	4.7619	2.38095	0	0	7.14286	0	0	0	0	0	0	0	6
Yao	395	1.77215	32.9114	5.56962	11.3924	0	16.7089	3.29114	0	0	0	0	0	6.58228	11.3924	0.506329	0	0	3.03797	0	0	2.53165	4.3038	0	0	0	13
Yi	20	25	15	0	15	0	30	0	0	0	0	0	0	10	5	0	0	0	0	0	0	0	0	0	0	0	14
Zhuang	37	0	27.027	2.7027	10.8108	0	10.8108	0	0	0	0	0	0	5.40541	24.3243	0	0	2.7027	8.10811	0	0	0	8.10811	0	0	0	15
References:
1.This study.
2.He, G. et al. Inferring the population history of Tai-Kadai-speaking people and southernmost Han Chinese on Hainan Island by genome-wide array genotyping. Eur J Hum Genet 28, 1111-1123, 2020.
3.Ko, A. M. S. et al. Early Austronesians: Into and Out Of Taiwan. Am J Hum Genet 94, 426-436, 2014.
4.1000 Genomes Project Consortium. A global reference for human genetic variation. Nature 526, 68-74, 2015.
5.Delfin, F. et al. Complete mtDNA genomes of Filipino ethnolinguistic groups: a melting pot of recent and ancient lineages in the Asia-Pacific region. Eur J Hum Genet 22, 228-237, 2014.
6.Jin, H. J., Tyler-Smith, C. & Kim, W. The peopling of Korea revealed by analyses of mitochondrial DNA and Y-chromosomal markers. PLoS One 4, e4210, 2009.
7.Gao, Y. et al. PGG.Han: the Han Chinese genome database and analysis platform. Nucleic Acids Res 48, D971-D976, 2020.
8.Ma, X. et al. Genetic Origins and Sex-Biased Admixture of the Huis. Mol Biol Evol 38, 3804-3819, 2021.
9.Hill, C. et al. A mitochondrial stratigraphy for island southeast Asia. Am J Hum Genet 80, 29-43, 2014.
10. Kong, Q. P. et al. Mitochondrial DNA sequence polymorphisms of five ethnic populations from northern China. Hum Genet 113, 391-405, 2003.
11.Lu, D. et al. Ancestral Origins and Genetic History of Tibetan Highlanders. Am J Hum Genet 99, 580-594, 2016.
12. Pan, Y. et al. Genomic diversity and post-admixture adaptation in the Uyghurs. Natl Sci Rev. nwab124, 2021.
13.Wen, B. et al. Genetic structure of Hmong-Mien speaking populations in East Asia as revealed by mtDNA lineages. Mol Biol Evol 22, 725-734, 2005.
14.Li, B. et al. Genetic polymorphism of mitochondrial DNA in Dong, Gelao, Tujia, and Yi ethnic populations from Guizhou, China. J Genet Genomics 34, 800-810, 2007.
15.Li, H. et al. Mitochondrial DNA diversity and population differentiation in southern East Asia. Am J Phys Anthropol 134, 481-488, 2007.
