# Supplementary material for: Tracing Bai-Yue Ancestry in Aboriginal Li People on Hainan Island
Source: Mol Biol Evol. 2022 Sep 29;39(10):msac210. doi: 10.1093/molbev/msac210 (PMC9585476; doi:10.1093/molbev/msac210)
Supplement: msac210_Supplementary_Data [file msac210_supplementary_data.zip › Table S6.xlsx]

## Sheet: Table S6
Source 1	Source 2	Target	f3.value	std. err	Z.score
Ami	Atayal	HNL.Main	0.018275	0.000597	28.27
Ami	Bajo	HNL.Main	0.012898	0.000409	27.625
Ami	Burmese	HNL.Main	0.006252	0.000347	13.254
Ami	Cambodian	HNL.Main	0.00623	0.000398	11.621
Ami	Colao	HNL.Main	0.006354	0.000444	12.797
Ami	Dai	HNL.Main	0.005476	0.000367	12.474
Ami	Daur	HNL.Main	0.006837	0.000431	12.23
Ami	Dong	HNL.Main	0.005635	0.000282	13.902
Ami	Dusun	HNL.Main	0.014099	0.000411	30.473
Ami	Filipino	HNL.Main	0.015405	0.000405	34.058
Ami	Gelao	HNL.Main	0.005792	0.000367	11.336
Ami	Han.North	HNL.Main	0.006908	0.000285	18.212
Ami	Han.South	HNL.Main	0.00674	0.000265	18.882
Ami	Hezhen	HNL.Main	0.006764	0.000456	11.446
Ami	Japanese	HNL.Main	0.007941	0.00035	17.953
Ami	Kankanaey	HNL.Main	0.018434	0.000514	32.998
Ami	Kinh	HNL.Main	0.00659	0.000299	16.374
Ami	Korean	HNL.Main	0.006803	0.000476	11.098
Ami	Lachi	HNL.Main	0.005534	0.000455	10.762
Ami	Lahu	HNL.Main	0.006141	0.000467	11.872
Ami	Lebbo	HNL.Main	0.012154	0.000507	21.04
Ami	HNL.Admixed	HNL.Main	0.006407	0.000449	12.809
Ami	Malay	HNL.Main	0.009781	0.000356	22.876
Ami	Maonan	HNL.Main	0.005687	0.000312	12.802
Ami	Miao	HNL.Main	0.006641	0.000375	13.382
Ami	Mulam	HNL.Main	0.005772	0.000314	13.003
Ami	Murut	HNL.Main	0.014505	0.000416	31.049
Ami	Naxi	HNL.Main	0.006683	0.000436	11.741
Ami	Nung	HNL.Main	0.006186	0.000358	12.704
Ami	Oroqen	HNL.Main	0.007112	0.000489	11.462
Ami	She	HNL.Main	0.006377	0.000393	12.138
Ami	Tay	HNL.Main	0.005707	0.000369	11.06
Ami	Thai_T	HNL.Main	0.006628	0.000392	12.797
Ami	Thai_V	HNL.Main	0.005614	0.000355	11.188
Ami	Tibetan	HNL.Main	0.006569	0.000403	12.334
Ami	Tu	HNL.Main	0.006683	0.000408	12.471
Ami	Tujia	HNL.Main	0.006734	0.000367	13.892
Ami	Xibo	HNL.Main	0.007423	0.000459	12.815
Ami	Yi	HNL.Main	0.006557	0.000432	11.54
Ami	Zhuang	HNL.Main	0.005942	0.000261	16.079
Atayal	Bajo	HNL.Main	0.012685	0.00049	22.826
Atayal	Burmese	HNL.Main	0.006999	0.000461	11.834
Atayal	Cambodian	HNL.Main	0.006764	0.000506	12.421
Atayal	Colao	HNL.Main	0.007463	0.00054	11.108
Atayal	Dai	HNL.Main	0.006412	0.000462	12.544
Atayal	Daur	HNL.Main	0.008207	0.000554	12.206
Atayal	Dong	HNL.Main	0.006404	0.000357	13.328
Atayal	Dusun	HNL.Main	0.013133	0.000527	22.138
Atayal	Filipino	HNL.Main	0.014928	0.000495	27.127
Atayal	Gelao	HNL.Main	0.006915	0.000459	11.704
Atayal	Han.North	HNL.Main	0.00753	0.000387	15.285
Atayal	Han.South	HNL.Main	0.007476	0.000364	16.062
Atayal	Hezhen	HNL.Main	0.007638	0.000566	12.964
Atayal	Japanese	HNL.Main	0.008225	0.00047	14.249
Atayal	Kankanaey	HNL.Main	0.017491	0.000608	26.495
Atayal	Kinh	HNL.Main	0.00644	0.000371	12.968
Atayal	Korean	HNL.Main	0.008049	0.000578	11.473
Atayal	Lachi	HNL.Main	0.006232	0.000554	10.636
Atayal	Lahu	HNL.Main	0.00697	0.000586	11.482
Atayal	Lebbo	HNL.Main	0.011933	0.000541	19.362
Atayal	HNL.Admixed	HNL.Main	0.007406	0.00057	12.487
Atayal	Malay	HNL.Main	0.010026	0.000434	19.479
Atayal	Maonan	HNL.Main	0.005717	0.000375	12.924
Atayal	Miao	HNL.Main	0.007016	0.000477	11.505
Atayal	Mulam	HNL.Main	0.00582	0.0004	12.561
Atayal	Murut	HNL.Main	0.013087	0.000483	23.962
Atayal	Naxi	HNL.Main	0.00772	0.000525	11.886
Atayal	Nung	HNL.Main	0.006701	0.000428	11.983
Atayal	Oroqen	HNL.Main	0.008306	0.000591	11.677
Atayal	She	HNL.Main	0.007594	0.000521	11.748
Atayal	Tay	HNL.Main	0.006609	0.000446	11.328
Atayal	Thai_T	HNL.Main	0.006812	0.000503	12.566
Atayal	Thai_V	HNL.Main	0.005893	0.000422	12.223
Atayal	Tibetan	HNL.Main	0.007708	0.000512	12.141
Atayal	Tu	HNL.Main	0.007679	0.000535	11.622
Atayal	Tujia	HNL.Main	0.007567	0.000458	13.165
Atayal	Xibo	HNL.Main	0.008478	0.00061	11.618
Atayal	Yi	HNL.Main	0.00713	0.000539	12.521
Atayal	Zhuang	HNL.Main	0.006278	0.000344	13.435
Bajo	Burmese	HNL.Main	0.013024	0.000321	35.291
Bajo	Cambodian	HNL.Main	0.012375	0.000362	29.687
Bajo	Colao	HNL.Main	0.008463	0.000367	18.611
Bajo	Dai	HNL.Main	0.006926	0.000315	16.645
Bajo	Daur	HNL.Main	0.010064	0.0004	21.145
Bajo	Dong	HNL.Main	0.006935	0.000267	19.473
Bajo	Dusun	HNL.Main	0.014314	0.000365	34.758
Bajo	Filipino	HNL.Main	0.015096	0.000368	36.61
Bajo	Gelao	HNL.Main	0.007504	0.000326	17.882
Bajo	Han.North	HNL.Main	0.008558	0.000275	24.852
Bajo	Han.South	HNL.Main	0.008216	0.000262	24.762
Bajo	Hezhen	HNL.Main	0.010319	0.000447	19.615
Bajo	Japanese	HNL.Main	0.009703	0.000333	24.146
Bajo	Kankanaey	HNL.Main	0.014029	0.000424	29.352
Bajo	Kinh	HNL.Main	0.008202	0.000272	23.762
Bajo	Korean	HNL.Main	0.008955	0.000413	17.823
Bajo	Lachi	HNL.Main	0.007362	0.000397	14.519
Bajo	Lahu	HNL.Main	0.009765	0.0004	20.412
Bajo	Lebbo	HNL.Main	0.016239	0.000432	33.944
Bajo	HNL.Admixed	HNL.Main	0.007085	0.000388	14.11
Bajo	Malay	HNL.Main	0.015916	0.000362	39.44
Bajo	Maonan	HNL.Main	0.006737	0.000279	17.985
Bajo	Miao	HNL.Main	0.007758	0.000353	17.295
Bajo	Mulam	HNL.Main	0.006434	0.000262	17.911
Bajo	Murut	HNL.Main	0.014358	0.000368	34.586
Bajo	Naxi	HNL.Main	0.010305	0.000404	21.542
Bajo	Nung	HNL.Main	0.007037	0.000287	18.571
Bajo	Oroqen	HNL.Main	0.010544	0.000433	20.711
Bajo	She	HNL.Main	0.007437	0.000352	16.44
Bajo	Tay	HNL.Main	0.00682	0.000293	17.454
Bajo	Thai_T	HNL.Main	0.011585	0.000365	27.257
Bajo	Thai_V	HNL.Main	0.00757	0.000277	21.142
Bajo	Tibetan	HNL.Main	0.01145	0.000359	27.335
Bajo	Tu	HNL.Main	0.010783	0.000389	23.603
Bajo	Tujia	HNL.Main	0.007992	0.000347	18.276
Bajo	Xibo	HNL.Main	0.010622	0.000405	22.311
Bajo	Yi	HNL.Main	0.010133	0.000381	22.346
Bajo	Zhuang	HNL.Main	0.006633	0.000238	20.425
Burmese	Cambodian	HNL.Main	0.014127	0.000399	31.362
Burmese	Colao	HNL.Main	0.010444	0.000395	22.388
Burmese	Dai	HNL.Main	0.008364	0.000302	22.051
Burmese	Daur	HNL.Main	0.017582	0.000455	35.252
Burmese	Dong	HNL.Main	0.008578	0.000258	26.498
Burmese	Dusun	HNL.Main	0.009244	0.000306	24.654
Burmese	Filipino	HNL.Main	0.009677	0.000301	26.468
Burmese	Gelao	HNL.Main	0.00954	0.000329	23.941
Burmese	Han.North	HNL.Main	0.01375	0.000311	38.803
Burmese	Han.South	HNL.Main	0.012839	0.000297	37.51
Burmese	Hezhen	HNL.Main	0.017413	0.000469	33.832
Burmese	Japanese	HNL.Main	0.014771	0.000358	36.657
Burmese	Kankanaey	HNL.Main	0.006332	0.000363	12.932
Burmese	Kinh	HNL.Main	0.009592	0.000275	28.602
Burmese	Korean	HNL.Main	0.014941	0.000459	29.193
Burmese	Lachi	HNL.Main	0.008484	0.000377	18.206
Burmese	Lahu	HNL.Main	0.013275	0.000399	29.232
Burmese	Lebbo	HNL.Main	0.010244	0.0004	21.622
Burmese	HNL.Admixed	HNL.Main	0.009122	0.000383	19.576
Burmese	Malay	HNL.Main	0.013841	0.000325	37.393
Burmese	Maonan	HNL.Main	0.007501	0.000263	21.879
Burmese	Miao	HNL.Main	0.011792	0.000342	29.668
Burmese	Mulam	HNL.Main	0.007829	0.000277	22.058
Burmese	Murut	HNL.Main	0.008598	0.000333	20.797
Burmese	Naxi	HNL.Main	0.017797	0.000445	36.485
Burmese	Nung	HNL.Main	0.007664	0.000291	20.455
Burmese	Oroqen	HNL.Main	0.017391	0.000453	34.951
Burmese	She	HNL.Main	0.010855	0.000376	24.551
Burmese	Tay	HNL.Main	0.008193	0.000298	21.779
Burmese	Thai_T	HNL.Main	0.01444	0.000377	34.01
Burmese	Thai_V	HNL.Main	0.008032	0.000275	22.96
Burmese	Tibetan	HNL.Main	0.021027	0.000431	45.125
Burmese	Tu	HNL.Main	0.018188	0.000445	37.379
Burmese	Tujia	HNL.Main	0.012409	0.000382	28.279
Burmese	Xibo	HNL.Main	0.016781	0.00045	33.863
Burmese	Yi	HNL.Main	0.016932	0.000437	35.19
Burmese	Zhuang	HNL.Main	0.00773	0.000252	23.749
Cambodian	Colao	HNL.Main	0.008977	0.00043	17.227
Cambodian	Dai	HNL.Main	0.007763	0.000349	17.513
Cambodian	Daur	HNL.Main	0.009745	0.00044	18.586
Cambodian	Dong	HNL.Main	0.007037	0.000278	19.133
Cambodian	Dusun	HNL.Main	0.009874	0.000364	22.655
Cambodian	Filipino	HNL.Main	0.008647	0.000337	20.727
Cambodian	Gelao	HNL.Main	0.008444	0.000374	18.235
Cambodian	Han.North	HNL.Main	0.008285	0.000294	22.361
Cambodian	Han.South	HNL.Main	0.007817	0.000277	21.982
Cambodian	Hezhen	HNL.Main	0.010094	0.000474	18.082
Cambodian	Japanese	HNL.Main	0.008399	0.000337	19.988
Cambodian	Kankanaey	HNL.Main	0.005863	0.000419	12.225
Cambodian	Kinh	HNL.Main	0.008584	0.000303	22.762
Cambodian	Korean	HNL.Main	0.008354	0.000433	15.686
Cambodian	Lachi	HNL.Main	0.008445	0.000436	15.791
Cambodian	Lahu	HNL.Main	0.011196	0.000449	21.496
Cambodian	Lebbo	HNL.Main	0.012015	0.000452	23.172
Cambodian	HNL.Admixed	HNL.Main	0.006867	0.000403	13.064
Cambodian	Malay	HNL.Main	0.014603	0.000351	36.895
Cambodian	Maonan	HNL.Main	0.006924	0.000305	17.138
Cambodian	Miao	HNL.Main	0.008304	0.000367	18.186
Cambodian	Mulam	HNL.Main	0.006652	0.000306	16.216
Cambodian	Murut	HNL.Main	0.009878	0.000364	22.652
Cambodian	Naxi	HNL.Main	0.010124	0.00044	19.465
Cambodian	Nung	HNL.Main	0.007379	0.000326	17.479
Cambodian	Oroqen	HNL.Main	0.010136	0.000483	17.856
Cambodian	She	HNL.Main	0.007241	0.000373	15.057
Cambodian	Tay	HNL.Main	0.007757	0.000325	18.738
Cambodian	Thai_T	HNL.Main	0.013521	0.00041	29.067
Cambodian	Thai_V	HNL.Main	0.008214	0.000333	19.666
Cambodian	Tibetan	HNL.Main	0.011498	0.0004	24.765
Cambodian	Tu	HNL.Main	0.010608	0.000432	20.924
Cambodian	Tujia	HNL.Main	0.0076	0.000381	15.69
Cambodian	Xibo	HNL.Main	0.009905	0.000451	18.538
Cambodian	Yi	HNL.Main	0.010174	0.000449	19.187
Cambodian	Zhuang	HNL.Main	0.006627	0.000275	17.844
Colao	Dai	HNL.Main	0.007468	0.000359	16.212
Colao	Daur	HNL.Main	0.010797	0.000479	19.379
Colao	Dong	HNL.Main	0.008579	0.000314	21.959
Colao	Dusun	HNL.Main	0.007337	0.000374	15.278
Colao	Filipino	HNL.Main	0.007394	0.000375	15.376
Colao	Gelao	HNL.Main	0.010032	0.000413	20.431
Colao	Han.North	HNL.Main	0.009803	0.000349	23.365
Colao	Han.South	HNL.Main	0.00935	0.00032	23.97
Colao	Hezhen	HNL.Main	0.010738	0.000521	17.767
Colao	Japanese	HNL.Main	0.010072	0.000421	20.164
Colao	Kankanaey	HNL.Main	0.006234	0.000458	12.241
Colao	Kinh	HNL.Main	0.007754	0.000318	19.096
Colao	Korean	HNL.Main	0.010112	0.000531	16.29
Colao	Lachi	HNL.Main	0.009308	0.000523	14.978
Colao	Lahu	HNL.Main	0.009949	0.000497	16.982
Colao	Lebbo	HNL.Main	0.00732	0.000447	12.889
Colao	HNL.Admixed	HNL.Main	0.007643	0.000482	12.701
Colao	Malay	HNL.Main	0.008719	0.000378	18.791
Colao	Maonan	HNL.Main	0.007949	0.000335	18.751
Colao	Miao	HNL.Main	0.010536	0.000443	20.272
Colao	Mulam	HNL.Main	0.007936	0.000318	19.661
Colao	Murut	HNL.Main	0.00743	0.000422	13.877
Colao	Naxi	HNL.Main	0.011203	0.000487	19.888
Colao	Nung	HNL.Main	0.007719	0.000347	17.497
Colao	Oroqen	HNL.Main	0.010751	0.000517	17.921
Colao	She	HNL.Main	0.008525	0.000434	16.05
Colao	Tay	HNL.Main	0.007744	0.000389	15.767
Colao	Thai_T	HNL.Main	0.008828	0.000427	16.994
Colao	Thai_V	HNL.Main	0.007712	0.000391	15.618
Colao	Tibetan	HNL.Main	0.012186	0.000462	23.065
Colao	Tu	HNL.Main	0.011298	0.000467	20.91
Colao	Tujia	HNL.Main	0.009737	0.00044	18.589
Colao	Xibo	HNL.Main	0.010618	0.000482	18.882
Colao	Yi	HNL.Main	0.011803	0.000503	20.49
Colao	Zhuang	HNL.Main	0.007917	0.000318	19.614
Dai	Daur	HNL.Main	0.007815	0.000373	16.589
Dai	Dong	HNL.Main	0.006691	0.000251	19.676
Dai	Dusun	HNL.Main	0.006688	0.000312	16.044
Dai	Filipino	HNL.Main	0.006295	0.000279	16.372
Dai	Gelao	HNL.Main	0.0075	0.000337	17.322
Dai	Han.North	HNL.Main	0.007064	0.000261	20.398
Dai	Han.South	HNL.Main	0.006852	0.000246	20.702
Dai	Hezhen	HNL.Main	0.007442	0.000421	13.918
Dai	Japanese	HNL.Main	0.00721	0.000325	17.047
Dai	Kankanaey	HNL.Main	0.005619	0.000351	11.313
Dai	Kinh	HNL.Main	0.00663	0.000246	19.829
Dai	Korean	HNL.Main	0.007115	0.000412	13.425
Dai	Lachi	HNL.Main	0.006887	0.00039	13.547
Dai	Lahu	HNL.Main	0.007806	0.000383	16.15
Dai	Lebbo	HNL.Main	0.006603	0.000381	13.095
Dai	HNL.Admixed	HNL.Main	0.006287	0.000377	12.373
Dai	Malay	HNL.Main	0.007911	0.000294	21.123
Dai	Maonan	HNL.Main	0.006701	0.000267	18.631
Dai	Miao	HNL.Main	0.007471	0.000326	17.765
Dai	Mulam	HNL.Main	0.006431	0.000274	17.198
Dai	Murut	HNL.Main	0.006466	0.000326	14.691
Dai	Naxi	HNL.Main	0.008157	0.000374	17.478
Dai	Nung	HNL.Main	0.00646	0.000281	16.85
Dai	Oroqen	HNL.Main	0.00744	0.000416	14.087
Dai	She	HNL.Main	0.006635	0.000355	14.059
Dai	Tay	HNL.Main	0.006765	0.000299	16.928
Dai	Thai_T	HNL.Main	0.007848	0.00035	17.732
Dai	Thai_V	HNL.Main	0.007044	0.000285	18.712
Dai	Tibetan	HNL.Main	0.008085	0.000347	18.545
Dai	Tu	HNL.Main	0.007693	0.00039	15.595
Dai	Tujia	HNL.Main	0.006931	0.000341	15.479
Dai	Xibo	HNL.Main	0.007748	0.000413	14.921
Dai	Yi	HNL.Main	0.007736	0.000369	16.555
Dai	Zhuang	HNL.Main	0.006665	0.000247	19.922
Daur	Dong	HNL.Main	0.010278	0.000342	25.218
Daur	Dusun	HNL.Main	0.007272	0.000378	14.962
Daur	Filipino	HNL.Main	0.010024	0.000382	21.977
Daur	Gelao	HNL.Main	0.010497	0.000412	21.608
Daur	Han.North	HNL.Main	0.019125	0.000412	42.613
Daur	Han.South	HNL.Main	0.017618	0.000379	42.229
Daur	Hezhen	HNL.Main	0.028878	0.00066	41.741
Daur	Japanese	HNL.Main	0.022297	0.000475	43.727
Daur	Kankanaey	HNL.Main	0.00764	0.000453	13.446
Daur	Kinh	HNL.Main	0.009711	0.00034	23.673
Daur	Korean	HNL.Main	0.022232	0.000569	36.578
Daur	Lachi	HNL.Main	0.008536	0.000492	14.273
Daur	Lahu	HNL.Main	0.013126	0.000503	23.114
Daur	Lebbo	HNL.Main	0.007828	0.000474	13.285
Daur	HNL.Admixed	HNL.Main	0.011174	0.000462	20.842
Daur	Malay	HNL.Main	0.009762	0.000375	21.711
Daur	Maonan	HNL.Main	0.008039	0.000339	18.791
Daur	Miao	HNL.Main	0.014731	0.000456	28.924
Daur	Mulam	HNL.Main	0.008493	0.000338	20.203
Daur	Murut	HNL.Main	0.007486	0.000385	15.237
Daur	Naxi	HNL.Main	0.021055	0.000527	37.182
Daur	Nung	HNL.Main	0.00805	0.000373	17.232
Daur	Oroqen	HNL.Main	0.031138	0.000649	45.865
Daur	She	HNL.Main	0.014029	0.000453	27.534
Daur	Tay	HNL.Main	0.008758	0.000366	19.457
Daur	Thai_T	HNL.Main	0.011452	0.000469	21.157
Daur	Thai_V	HNL.Main	0.007323	0.000341	16.589
Daur	Tibetan	HNL.Main	0.024678	0.000553	42.013
Daur	Tu	HNL.Main	0.022981	0.00057	37.799
Daur	Tujia	HNL.Main	0.016246	0.000475	31.012
Daur	Xibo	HNL.Main	0.025812	0.000594	41.097
Daur	Yi	HNL.Main	0.02088	0.000559	34.765
Daur	Zhuang	HNL.Main	0.008892	0.000314	22.942
Dong	Dusun	HNL.Main	0.006249	0.000256	17.593
Dong	Filipino	HNL.Main	0.006582	0.000243	19.854
Dong	Gelao	HNL.Main	0.007987	0.000267	23.384
Dong	Han.North	HNL.Main	0.009734	0.00024	33.246
Dong	Han.South	HNL.Main	0.009243	0.000234	31.908
Dong	Hezhen	HNL.Main	0.010225	0.000348	24.632
Dong	Japanese	HNL.Main	0.009688	0.000285	27.989
Dong	Kankanaey	HNL.Main	0.006025	0.000307	14.11
Dong	Kinh	HNL.Main	0.00745	0.000223	25.452
Dong	Korean	HNL.Main	0.010164	0.000342	24.855
Dong	Lachi	HNL.Main	0.006801	0.00032	16.024
Dong	Lahu	HNL.Main	0.008332	0.000318	20.919
Dong	Lebbo	HNL.Main	0.00593	0.000298	14.176
Dong	HNL.Admixed	HNL.Main	0.007236	0.00033	16.882
Dong	Malay	HNL.Main	0.007127	0.000242	22.181
Dong	Maonan	HNL.Main	0.00727	0.000226	24.357
Dong	Miao	HNL.Main	0.009501	0.000281	27.657
Dong	Mulam	HNL.Main	0.007127	0.000215	24.84
Dong	Murut	HNL.Main	0.006571	0.000268	18.069
Dong	Naxi	HNL.Main	0.010401	0.00032	27.257
Dong	Nung	HNL.Main	0.006687	0.000238	20.7
Dong	Oroqen	HNL.Main	0.010414	0.000361	24.321
Dong	She	HNL.Main	0.008822	0.000301	23.656
Dong	Tay	HNL.Main	0.006653	0.000251	19.501
Dong	Thai_T	HNL.Main	0.007325	0.000277	20.222
Dong	Thai_V	HNL.Main	0.00658	0.00023	20.893
Dong	Tibetan	HNL.Main	0.011116	0.000311	30.303
Dong	Tu	HNL.Main	0.010466	0.000329	26.761
Dong	Tujia	HNL.Main	0.009548	0.000302	25.954
Dong	Xibo	HNL.Main	0.010563	0.000333	26.746
Dong	Yi	HNL.Main	0.010182	0.000326	26.08
Dong	Zhuang	HNL.Main	0.007298	0.000216	25.569
Dusun	Filipino	HNL.Main	0.013739	0.000347	34.782
Dusun	Gelao	HNL.Main	0.007053	0.000317	16.919
Dusun	Han.North	HNL.Main	0.007186	0.000256	21.23
Dusun	Han.South	HNL.Main	0.006932	0.000241	21.504
Dusun	Hezhen	HNL.Main	0.007647	0.000411	14.729
Dusun	Japanese	HNL.Main	0.007616	0.000308	19.255
Dusun	Kankanaey	HNL.Main	0.014926	0.000438	30.495
Dusun	Kinh	HNL.Main	0.00761	0.000252	23.253
Dusun	Korean	HNL.Main	0.007788	0.000396	15.62
Dusun	Lachi	HNL.Main	0.006751	0.000389	13.202
Dusun	Lahu	HNL.Main	0.007838	0.00041	15.231
Dusun	Lebbo	HNL.Main	0.014471	0.000422	30.561
Dusun	HNL.Admixed	HNL.Main	0.006591	0.000378	13.139
Dusun	Malay	HNL.Main	0.013216	0.000348	33.262
Dusun	Maonan	HNL.Main	0.006477	0.000289	16.51
Dusun	Miao	HNL.Main	0.006997	0.000328	16.233
Dusun	Mulam	HNL.Main	0.006104	0.000273	16.006
Dusun	Murut	HNL.Main	0.015943	0.000395	36.308
Dusun	Naxi	HNL.Main	0.007444	0.000367	15.816
Dusun	Nung	HNL.Main	0.006326	0.000274	16.795
Dusun	Oroqen	HNL.Main	0.00735	0.000422	13.675
Dusun	She	HNL.Main	0.006457	0.000335	14.291
Dusun	Tay	HNL.Main	0.006391	0.000298	15.731
Dusun	Thai_T	HNL.Main	0.009135	0.000347	21.584
Dusun	Thai_V	HNL.Main	0.006771	0.000293	17.292
Dusun	Tibetan	HNL.Main	0.007829	0.000345	17.912
Dusun	Tu	HNL.Main	0.007733	0.000365	16.696
Dusun	Tujia	HNL.Main	0.006869	0.000357	14.642
Dusun	Xibo	HNL.Main	0.007773	0.000381	16.155
Dusun	Yi	HNL.Main	0.007666	0.000402	15.105
Dusun	Zhuang	HNL.Main	0.006135	0.000236	18.522
Filipino	Gelao	HNL.Main	0.00689	0.00032	16.269
Filipino	Han.North	HNL.Main	0.008612	0.000266	25.897
Filipino	Han.South	HNL.Main	0.008224	0.000252	25.709
Filipino	Hezhen	HNL.Main	0.009494	0.000412	19.191
Filipino	Japanese	HNL.Main	0.009492	0.000324	24.108
Filipino	Kankanaey	HNL.Main	0.016961	0.000419	36.698
Filipino	Kinh	HNL.Main	0.007492	0.000265	21.7
Filipino	Korean	HNL.Main	0.009082	0.000382	19.543
Filipino	Lachi	HNL.Main	0.006611	0.000372	13.389
Filipino	Lahu	HNL.Main	0.00779	0.000393	15.721
Filipino	Lebbo	HNL.Main	0.013355	0.000408	28.853
Filipino	HNL.Admixed	HNL.Main	0.007177	0.000375	14.81
Filipino	Malay	HNL.Main	0.012345	0.00034	31.445
Filipino	Maonan	HNL.Main	0.006515	0.000264	18.105
Filipino	Miao	HNL.Main	0.007769	0.000341	17.927
Filipino	Mulam	HNL.Main	0.006173	0.000248	17.828
Filipino	Murut	HNL.Main	0.013884	0.000353	34.672
Filipino	Naxi	HNL.Main	0.009003	0.000375	19.663
Filipino	Nung	HNL.Main	0.006203	0.000279	16.067
Filipino	Oroqen	HNL.Main	0.009538	0.000408	19.474
Filipino	She	HNL.Main	0.007094	0.000336	16.165
Filipino	Tay	HNL.Main	0.006104	0.000288	15.248
Filipino	Thai_T	HNL.Main	0.008642	0.000348	20.086
Filipino	Thai_V	HNL.Main	0.005886	0.000278	14.993
Filipino	Tibetan	HNL.Main	0.009698	0.000341	23.587
Filipino	Tu	HNL.Main	0.009498	0.000366	21.484
Filipino	Tujia	HNL.Main	0.008168	0.000331	19.657
Filipino	Xibo	HNL.Main	0.009766	0.000402	20.313
Filipino	Yi	HNL.Main	0.00903	0.000387	19.186
Filipino	Zhuang	HNL.Main	0.006277	0.000234	19.245
Gelao	Han.North	HNL.Main	0.009056	0.000285	25.749
Gelao	Han.South	HNL.Main	0.008748	0.000265	26.47
Gelao	Hezhen	HNL.Main	0.009994	0.00044	19.151
Gelao	Japanese	HNL.Main	0.008741	0.000351	20.223
Gelao	Kankanaey	HNL.Main	0.005992	0.000394	11.126
Gelao	Kinh	HNL.Main	0.007604	0.000282	20.887
Gelao	Korean	HNL.Main	0.008978	0.000446	16.634
Gelao	Lachi	HNL.Main	0.009075	0.000418	17.945
Gelao	Lahu	HNL.Main	0.009842	0.000435	19.011
Gelao	Lebbo	HNL.Main	0.007287	0.000391	14.53
Gelao	HNL.Admixed	HNL.Main	0.007404	0.000422	13.81
Gelao	Malay	HNL.Main	0.008248	0.000289	22.595
Gelao	Maonan	HNL.Main	0.007484	0.00029	19.895
Gelao	Miao	HNL.Main	0.009213	0.000349	21.651
Gelao	Mulam	HNL.Main	0.007049	0.000288	18.543
Gelao	Murut	HNL.Main	0.007267	0.000353	15.918
Gelao	Naxi	HNL.Main	0.010321	0.000406	21.484
Gelao	Nung	HNL.Main	0.007583	0.000307	19.158
Gelao	Oroqen	HNL.Main	0.010395	0.000453	19.517
Gelao	She	HNL.Main	0.007936	0.000388	16.296
Gelao	Tay	HNL.Main	0.007644	0.000318	18.733
Gelao	Thai_T	HNL.Main	0.008099	0.000364	17.762
Gelao	Thai_V	HNL.Main	0.007629	0.00031	19.147
Gelao	Tibetan	HNL.Main	0.011102	0.000386	24.59
Gelao	Tu	HNL.Main	0.010161	0.000409	20.971
Gelao	Tujia	HNL.Main	0.0091	0.000361	20.691
Gelao	Xibo	HNL.Main	0.010089	0.000424	20.063
Gelao	Yi	HNL.Main	0.010748	0.000393	23.245
Gelao	Zhuang	HNL.Main	0.007209	0.000265	20.62
Han.North	Han.South	HNL.Main	0.015463	0.000293	46.913
Han.North	Hezhen	HNL.Main	0.018984	0.000426	40.85
Han.North	Japanese	HNL.Main	0.017153	0.000348	44.519
Han.North	Kankanaey	HNL.Main	0.007235	0.000317	17.5
Han.North	Kinh	HNL.Main	0.009048	0.000249	29.269
Han.North	Korean	HNL.Main	0.0179	0.000412	39.55
Han.North	Lachi	HNL.Main	0.007155	0.00032	17.098
Han.North	Lahu	HNL.Main	0.011542	0.000335	29.457
Han.North	Lebbo	HNL.Main	0.006299	0.000329	14.061
Han.North	HNL.Admixed	HNL.Main	0.010616	0.000337	26.538
Han.North	Malay	HNL.Main	0.008173	0.000264	24.409
Han.North	Maonan	HNL.Main	0.00751	0.000235	24.44
Han.North	Miao	HNL.Main	0.0132	0.000316	36.434
Han.North	Mulam	HNL.Main	0.008346	0.000234	28.077
Han.North	Murut	HNL.Main	0.006788	0.000273	18.551
Han.North	Naxi	HNL.Main	0.01764	0.000385	41.622
Han.North	Nung	HNL.Main	0.007379	0.00026	21.676
Han.North	Oroqen	HNL.Main	0.018953	0.000428	40.564
Han.North	She	HNL.Main	0.012809	0.000336	33.157
Han.North	Tay	HNL.Main	0.008077	0.00026	24.357
Han.North	Thai_T	HNL.Main	0.009534	0.000305	25.684
Han.North	Thai_V	HNL.Main	0.006907	0.000252	20.504
Han.North	Tibetan	HNL.Main	0.019948	0.000382	47.968
Han.North	Tu	HNL.Main	0.018444	0.000401	42.007
Han.North	Tujia	HNL.Main	0.014673	0.00034	38.232
Han.North	Xibo	HNL.Main	0.01861	0.000401	42.398
Han.North	Yi	HNL.Main	0.017185	0.000378	41.127
Han.North	Zhuang	HNL.Main	0.008155	0.000229	27.843
Han.South	Hezhen	HNL.Main	0.01753	0.000396	40.226
Han.South	Japanese	HNL.Main	0.016108	0.000327	44.155
Han.South	Kankanaey	HNL.Main	0.007012	0.000301	17.661
Han.South	Kinh	HNL.Main	0.008808	0.000236	29.801
Han.South	Korean	HNL.Main	0.01674	0.000391	38.711
Han.South	Lachi	HNL.Main	0.007252	0.000302	18.372
Han.South	Lahu	HNL.Main	0.010799	0.000319	28.622
Han.South	Lebbo	HNL.Main	0.006012	0.000303	14.25
Han.South	HNL.Admixed	HNL.Main	0.010254	0.000309	27.689
Han.South	Malay	HNL.Main	0.007847	0.000247	24.655
Han.South	Maonan	HNL.Main	0.007414	0.00022	25.636
Han.South	Miao	HNL.Main	0.012428	0.0003	35.713
Han.South	Mulam	HNL.Main	0.008005	0.000225	27.67
Han.South	Murut	HNL.Main	0.006634	0.000257	19.032
Han.South	Naxi	HNL.Main	0.01661	0.000365	41.024
Han.South	Nung	HNL.Main	0.007186	0.00024	22.621
Han.South	Oroqen	HNL.Main	0.017433	0.000399	39.666
Han.South	She	HNL.Main	0.012159	0.00031	33.818
Han.South	Tay	HNL.Main	0.007777	0.000239	25.134
Han.South	Thai_T	HNL.Main	0.009096	0.000283	26.075
Han.South	Thai_V	HNL.Main	0.006625	0.000225	21.539
Han.South	Tibetan	HNL.Main	0.018347	0.000358	46.7
Han.South	Tu	HNL.Main	0.017045	0.000381	40.523
Han.South	Tujia	HNL.Main	0.013621	0.000324	36.853
Han.South	Xibo	HNL.Main	0.017329	0.000371	42.338
Han.South	Yi	HNL.Main	0.01596	0.000347	41.198
Han.South	Zhuang	HNL.Main	0.007863	0.000217	28.055
Hezhen	Japanese	HNL.Main	0.022759	0.000511	41.63
Hezhen	Kankanaey	HNL.Main	0.007562	0.000461	13.057
Hezhen	Kinh	HNL.Main	0.009916	0.000362	22.859
Hezhen	Korean	HNL.Main	0.022022	0.000577	35.728
Hezhen	Lachi	HNL.Main	0.007704	0.000525	11.856
Hezhen	Lahu	HNL.Main	0.013129	0.000526	22.158
Hezhen	Lebbo	HNL.Main	0.007615	0.000505	12.116
Hezhen	HNL.Admixed	HNL.Main	0.010322	0.000512	17.252
Hezhen	Malay	HNL.Main	0.009777	0.000391	20.889
Hezhen	Maonan	HNL.Main	0.007984	0.000364	17.422
Hezhen	Miao	HNL.Main	0.014249	0.000494	25.772
Hezhen	Mulam	HNL.Main	0.008932	0.000375	19.501
Hezhen	Murut	HNL.Main	0.006905	0.000439	12.169
Hezhen	Naxi	HNL.Main	0.020757	0.000565	34.195
Hezhen	Nung	HNL.Main	0.00799	0.000384	16.614
Hezhen	Oroqen	HNL.Main	0.030665	0.000678	43.278
Hezhen	She	HNL.Main	0.013859	0.000481	25.669
Hezhen	Tay	HNL.Main	0.008609	0.000408	17.183
Hezhen	Thai_T	HNL.Main	0.011372	0.000484	20.35
Hezhen	Thai_V	HNL.Main	0.007085	0.000387	14.151
Hezhen	Tibetan	HNL.Main	0.02435	0.00057	40.225
Hezhen	Tu	HNL.Main	0.022845	0.000593	36.123
Hezhen	Tujia	HNL.Main	0.01639	0.000499	29.852
Hezhen	Xibo	HNL.Main	0.02611	0.000594	41.616
Hezhen	Yi	HNL.Main	0.020074	0.000576	32.366
Hezhen	Zhuang	HNL.Main	0.00857	0.000339	20.369
Japanese	Kankanaey	HNL.Main	0.007952	0.000386	16.418
Japanese	Kinh	HNL.Main	0.009204	0.000289	25.886
Japanese	Korean	HNL.Main	0.021639	0.000477	42.153
Japanese	Lachi	HNL.Main	0.00726	0.000387	14.601
Japanese	Lahu	HNL.Main	0.011417	0.000403	24.393
Japanese	Lebbo	HNL.Main	0.007156	0.000397	13.988
Japanese	HNL.Admixed	HNL.Main	0.010798	0.000408	22.586
Japanese	Malay	HNL.Main	0.009055	0.000304	24.193
Japanese	Maonan	HNL.Main	0.0074	0.000277	20.519
Japanese	Miao	HNL.Main	0.01327	0.000378	30.831
Japanese	Mulam	HNL.Main	0.008339	0.000287	23.107
Japanese	Murut	HNL.Main	0.007322	0.000333	16.995
Japanese	Naxi	HNL.Main	0.018234	0.000445	37.496
Japanese	Nung	HNL.Main	0.007671	0.000305	19.605
Japanese	Oroqen	HNL.Main	0.022412	0.000519	40.347
Japanese	She	HNL.Main	0.012803	0.000391	28.653
Japanese	Tay	HNL.Main	0.00809	0.000314	20.369
Japanese	Thai_T	HNL.Main	0.010086	0.000372	22.712
Japanese	Thai_V	HNL.Main	0.006762	0.000292	17.311
Japanese	Tibetan	HNL.Main	0.020619	0.000451	42.289
Japanese	Tu	HNL.Main	0.019097	0.000468	37.516
Japanese	Tujia	HNL.Main	0.014801	0.000407	32.473
Japanese	Xibo	HNL.Main	0.020889	0.000474	40.809
Japanese	Yi	HNL.Main	0.017504	0.000447	35.693
Japanese	Zhuang	HNL.Main	0.008088	0.000272	23.365
Kankanaey	Kinh	HNL.Main	0.006511	0.00031	15.535
Kankanaey	Korean	HNL.Main	0.007869	0.000516	12.378
Kankanaey	Lachi	HNL.Main	0.0057	0.000485	10.621
Kankanaey	Lahu	HNL.Main	0.005971	0.000474	11.38
Kankanaey	Lebbo	HNL.Main	0.013281	0.000479	24.573
Kankanaey	HNL.Admixed	HNL.Main	0.006661	0.000451	11.345
Kankanaey	Malay	HNL.Main	0.010398	0.000372	23.588
Kankanaey	Maonan	HNL.Main	0.005916	0.000305	13.859
Kankanaey	Miao	HNL.Main	0.007072	0.0004	13.678
Kankanaey	Mulam	HNL.Main	0.006062	0.000312	14.017
Kankanaey	Murut	HNL.Main	0.015471	0.000458	30.434
Kankanaey	Naxi	HNL.Main	0.00666	0.000449	11.377
Kankanaey	Nung	HNL.Main	0.005709	0.000353	11.513
Kankanaey	Oroqen	HNL.Main	0.007192	0.000497	11.45
Kankanaey	She	HNL.Main	0.006588	0.000412	12.15
Kankanaey	Tay	HNL.Main	0.005324	0.000374	11.886
Kankanaey	Thai_T	HNL.Main	0.006378	0.000419	11.441
Kankanaey	Thai_V	HNL.Main	0.005846	0.000343	12.213
Kankanaey	Tibetan	HNL.Main	0.006955	0.000424	12.69
Kankanaey	Tu	HNL.Main	0.007828	0.000416	15.001
Kankanaey	Tujia	HNL.Main	0.007127	0.00041	13.496
Kankanaey	Xibo	HNL.Main	0.007964	0.000476	13.521
Kankanaey	Yi	HNL.Main	0.006877	0.000448	11.892
Kankanaey	Zhuang	HNL.Main	0.005545	0.000268	14.21
Kinh	Korean	HNL.Main	0.009664	0.000356	22.518
Kinh	Lachi	HNL.Main	0.006751	0.000327	15.548
Kinh	Lahu	HNL.Main	0.008771	0.000315	22.5
Kinh	Lebbo	HNL.Main	0.007472	0.000306	18.882
Kinh	HNL.Admixed	HNL.Main	0.007204	0.000334	16.56
Kinh	Malay	HNL.Main	0.008809	0.000256	27.567
Kinh	Maonan	HNL.Main	0.007065	0.000233	22.782
Kinh	Miao	HNL.Main	0.00853	0.000304	22.468
Kinh	Mulam	HNL.Main	0.007032	0.000233	22.571
Kinh	Murut	HNL.Main	0.007394	0.00029	19.608
Kinh	Naxi	HNL.Main	0.010138	0.00034	24.946
Kinh	Nung	HNL.Main	0.006897	0.000253	20.37
Kinh	Oroqen	HNL.Main	0.009807	0.000357	22.898
Kinh	She	HNL.Main	0.008071	0.000299	21.3
Kinh	Tay	HNL.Main	0.007209	0.000256	21.32
Kinh	Thai_T	HNL.Main	0.008738	0.000288	24.381
Kinh	Thai_V	HNL.Main	0.006935	0.000246	21.079
Kinh	Tibetan	HNL.Main	0.010157	0.000314	26.997
Kinh	Tu	HNL.Main	0.010055	0.000331	25.306
Kinh	Tujia	HNL.Main	0.008741	0.000296	23.794
Kinh	Xibo	HNL.Main	0.009838	0.000369	22.232
Kinh	Yi	HNL.Main	0.009736	0.000326	24.704
Kinh	Zhuang	HNL.Main	0.006896	0.00022	23.23
Korean	Lachi	HNL.Main	0.006923	0.000527	12.35
Korean	Lahu	HNL.Main	0.012238	0.000505	21.275
Korean	Lebbo	HNL.Main	0.006832	0.000496	12.736
Korean	HNL.Admixed	HNL.Main	0.011168	0.000514	18.823
Korean	Malay	HNL.Main	0.008536	0.000391	17.717
Korean	Maonan	HNL.Main	0.007554	0.000339	17.38
Korean	Miao	HNL.Main	0.013784	0.000451	27.147
Korean	Mulam	HNL.Main	0.008415	0.000345	19.584
Korean	Murut	HNL.Main	0.006666	0.000434	11.748
Korean	Naxi	HNL.Main	0.018697	0.000571	30.235
Korean	Nung	HNL.Main	0.007255	0.000378	14.9
Korean	Oroqen	HNL.Main	0.022342	0.000585	35.753
Korean	She	HNL.Main	0.013536	0.000483	24.908
Korean	Tay	HNL.Main	0.008285	0.000394	16.955
Korean	Thai_T	HNL.Main	0.009876	0.000471	17.732
Korean	Thai_V	HNL.Main	0.007409	0.000396	14.659
Korean	Tibetan	HNL.Main	0.021318	0.000524	37.874
Korean	Tu	HNL.Main	0.019813	0.000558	32.904
Korean	Tujia	HNL.Main	0.015808	0.000484	29.544
Korean	Xibo	HNL.Main	0.020924	0.000557	35.004
Korean	Yi	HNL.Main	0.018271	0.000529	31.784
Korean	Zhuang	HNL.Main	0.008525	0.000336	20.402
Lachi	Lahu	HNL.Main	0.0091	0.000521	14.624
Lachi	Lebbo	HNL.Main	0.006789	0.000486	12.846
Lachi	HNL.Admixed	HNL.Main	0.006593	0.000479	12.583
Lachi	Malay	HNL.Main	0.007845	0.000372	16.727
Lachi	Maonan	HNL.Main	0.007062	0.000326	16.508
Lachi	Miao	HNL.Main	0.007497	0.000443	13.399
Lachi	Mulam	HNL.Main	0.006689	0.000319	15.714
Lachi	Murut	HNL.Main	0.006829	0.000406	12.882
Lachi	Naxi	HNL.Main	0.008846	0.000461	15.851
Lachi	Nung	HNL.Main	0.007297	0.000355	15.911
Lachi	Oroqen	HNL.Main	0.007389	0.000522	11.325
Lachi	She	HNL.Main	0.006759	0.000423	12.259
Lachi	Tay	HNL.Main	0.007183	0.000382	14.558
Lachi	Thai_T	HNL.Main	0.007151	0.000456	12.298
Lachi	Thai_V	HNL.Main	0.006995	0.000354	15.091
Lachi	Tibetan	HNL.Main	0.008646	0.00042	16.83
Lachi	Tu	HNL.Main	0.008061	0.000465	14.025
Lachi	Tujia	HNL.Main	0.006836	0.000417	12.604
Lachi	Xibo	HNL.Main	0.00822	0.000522	12.911
Lachi	Yi	HNL.Main	0.009022	0.00046	16.268
Lachi	Zhuang	HNL.Main	0.006816	0.000297	17.201
Lahu	Lebbo	HNL.Main	0.00922	0.000498	15.487
Lahu	HNL.Admixed	HNL.Main	0.008215	0.000474	14.103
Lahu	Malay	HNL.Main	0.010882	0.000363	25.479
Lahu	Maonan	HNL.Main	0.007734	0.000334	18.175
Lahu	Miao	HNL.Main	0.010917	0.00045	20.833
Lahu	Mulam	HNL.Main	0.007402	0.00033	17.382
Lahu	Murut	HNL.Main	0.008379	0.000407	16.656
Lahu	Naxi	HNL.Main	0.014409	0.0005	25.796
Lahu	Nung	HNL.Main	0.008028	0.000364	17.57
Lahu	Oroqen	HNL.Main	0.013106	0.000533	21.85
Lahu	She	HNL.Main	0.009533	0.000423	18.79
Lahu	Tay	HNL.Main	0.008369	0.000386	17.511
Lahu	Thai_T	HNL.Main	0.010995	0.000449	21.021
Lahu	Thai_V	HNL.Main	0.007783	0.000373	16.514
Lahu	Tibetan	HNL.Main	0.015428	0.000459	30.256
Lahu	Tu	HNL.Main	0.013747	0.000486	25.19
Lahu	Tujia	HNL.Main	0.010628	0.000409	22.101
Lahu	Xibo	HNL.Main	0.012899	0.000526	21.736
Lahu	Yi	HNL.Main	0.014244	0.000488	26.088
Lahu	Zhuang	HNL.Main	0.007941	0.000305	20.477
Lebbo	HNL.Admixed	HNL.Main	0.005911	0.000452	11.653
Lebbo	Malay	HNL.Main	0.014981	0.000405	33.074
Lebbo	Maonan	HNL.Main	0.006341	0.000323	14.459
Lebbo	Miao	HNL.Main	0.006619	0.000426	11.854
Lebbo	Mulam	HNL.Main	0.00573	0.000324	12.529
Lebbo	Murut	HNL.Main	0.014651	0.000418	31.248
Lebbo	Naxi	HNL.Main	0.007655	0.000452	13.512
Lebbo	Nung	HNL.Main	0.006293	0.000343	13.508
Lebbo	Oroqen	HNL.Main	0.007315	0.000496	11.723
Lebbo	She	HNL.Main	0.005979	0.000423	12.405
Lebbo	Tay	HNL.Main	0.006871	0.000359	14.568
Lebbo	Thai_T	HNL.Main	0.010248	0.00046	18.932
Lebbo	Thai_V	HNL.Main	0.006936	0.000372	14.269
Lebbo	Tibetan	HNL.Main	0.007897	0.000439	14.423
Lebbo	Tu	HNL.Main	0.007416	0.00047	12.527
Lebbo	Tujia	HNL.Main	0.0064	0.000428	11.274
Lebbo	Xibo	HNL.Main	0.007061	0.00049	11.339
Lebbo	Yi	HNL.Main	0.007232	0.00046	12.366
Lebbo	Zhuang	HNL.Main	0.005952	0.000284	14.932
HNL.Admixed	Malay	HNL.Main	0.007152	0.00036	15.326
HNL.Admixed	Maonan	HNL.Main	0.006727	0.000344	14.724
HNL.Admixed	Miao	HNL.Main	0.009322	0.000423	18.295
HNL.Admixed	Mulam	HNL.Main	0.006701	0.000317	15.817
HNL.Admixed	Murut	HNL.Main	0.006564	0.000402	12.362
HNL.Admixed	Naxi	HNL.Main	0.011328	0.00048	20.414
HNL.Admixed	Nung	HNL.Main	0.00634	0.000366	12.866
HNL.Admixed	Oroqen	HNL.Main	0.011111	0.000519	18.553
HNL.Admixed	She	HNL.Main	0.00975	0.000434	18.875
HNL.Admixed	Tay	HNL.Main	0.006553	0.000373	13.202
HNL.Admixed	Thai_T	HNL.Main	0.00751	0.000443	13.447
HNL.Admixed	Thai_V	HNL.Main	0.00559	0.000355	11.122
HNL.Admixed	Tibetan	HNL.Main	0.011988	0.000451	23.171
HNL.Admixed	Tu	HNL.Main	0.011118	0.000487	19.708
HNL.Admixed	Tujia	HNL.Main	0.009879	0.000423	19.618
HNL.Admixed	Xibo	HNL.Main	0.01126	0.000524	18.67
HNL.Admixed	Yi	HNL.Main	0.011019	0.000441	21.444
HNL.Admixed	Zhuang	HNL.Main	0.006977	0.000325	16.311
Malay	Maonan	HNL.Main	0.006936	0.00026	20.02
Malay	Miao	HNL.Main	0.00802	0.000329	19.319
Malay	Mulam	HNL.Main	0.006624	0.000253	19.276
Malay	Murut	HNL.Main	0.013	0.000343	33.059
Malay	Naxi	HNL.Main	0.010209	0.000372	23.07
Malay	Nung	HNL.Main	0.007343	0.00028	20.072
Malay	Oroqen	HNL.Main	0.010163	0.000398	21.526
Malay	She	HNL.Main	0.007017	0.000331	16.155
Malay	Tay	HNL.Main	0.007092	0.000256	20.855
Malay	Thai_T	HNL.Main	0.012876	0.000337	33.245
Malay	Thai_V	HNL.Main	0.008119	0.000266	24.046
Malay	Tibetan	HNL.Main	0.01095	0.000339	27.398
Malay	Tu	HNL.Main	0.010195	0.000364	23.487
Malay	Tujia	HNL.Main	0.00763	0.000322	18.464
Malay	Xibo	HNL.Main	0.009943	0.00037	22.468
Malay	Yi	HNL.Main	0.010307	0.000388	22.392
Malay	Zhuang	HNL.Main	0.007046	0.000227	23.186
Maonan	Miao	HNL.Main	0.0076	0.000287	20.54
Maonan	Mulam	HNL.Main	0.007069	0.000231	22.96
Maonan	Murut	HNL.Main	0.006387	0.000292	16.03
Maonan	Naxi	HNL.Main	0.008347	0.000318	20.948
Maonan	Nung	HNL.Main	0.006929	0.000254	20.405
Maonan	Oroqen	HNL.Main	0.007923	0.000356	17.624
Maonan	She	HNL.Main	0.007252	0.000303	18.346
Maonan	Tay	HNL.Main	0.007045	0.000269	19.772
Maonan	Thai_T	HNL.Main	0.006939	0.000304	17.263
Maonan	Thai_V	HNL.Main	0.006599	0.000249	19.444
Maonan	Tibetan	HNL.Main	0.008314	0.000306	21.667
Maonan	Tu	HNL.Main	0.00835	0.000334	20.02
Maonan	Tujia	HNL.Main	0.007343	0.000281	20.01
Maonan	Xibo	HNL.Main	0.008117	0.000344	18.804
Maonan	Yi	HNL.Main	0.00786	0.000311	19.837
Maonan	Zhuang	HNL.Main	0.00733	0.00023	24.217
Miao	Mulam	HNL.Main	0.007733	0.000285	21.107
Miao	Murut	HNL.Main	0.006711	0.000345	14.659
Miao	Naxi	HNL.Main	0.014341	0.000439	29.121
Miao	Nung	HNL.Main	0.007172	0.000299	18.283
Miao	Oroqen	HNL.Main	0.013842	0.000473	26.054
Miao	She	HNL.Main	0.010833	0.000377	24.417
Miao	Tay	HNL.Main	0.007949	0.000328	19.162
Miao	Thai_T	HNL.Main	0.008789	0.000367	19.482
Miao	Thai_V	HNL.Main	0.006745	0.000299	16.858
Miao	Tibetan	HNL.Main	0.015817	0.00042	33.894
Miao	Tu	HNL.Main	0.014692	0.000428	30.647
Miao	Tujia	HNL.Main	0.012713	0.000389	28.529
Miao	Xibo	HNL.Main	0.014255	0.000446	28.451
Miao	Yi	HNL.Main	0.014082	0.000421	29.687
Miao	Zhuang	HNL.Main	0.007798	0.00027	22.492
Mulam	Murut	HNL.Main	0.005861	0.000285	14.539
Mulam	Naxi	HNL.Main	0.008617	0.00034	20.452
Mulam	Nung	HNL.Main	0.00656	0.000265	18.192
Mulam	Oroqen	HNL.Main	0.008436	0.000364	18.663
Mulam	She	HNL.Main	0.007598	0.000309	19.111
Mulam	Tay	HNL.Main	0.006636	0.00026	18.846
Mulam	Thai_T	HNL.Main	0.006771	0.000297	17.081
Mulam	Thai_V	HNL.Main	0.006475	0.000253	18.689
Mulam	Tibetan	HNL.Main	0.009228	0.000307	24.526
Mulam	Tu	HNL.Main	0.00882	0.000328	21.795
Mulam	Tujia	HNL.Main	0.007918	0.000301	20.652
Mulam	Xibo	HNL.Main	0.008511	0.000346	19.83
Mulam	Yi	HNL.Main	0.008607	0.000311	22.27
Mulam	Zhuang	HNL.Main	0.006737	0.000209	23.693
Murut	Naxi	HNL.Main	0.007284	0.000419	13.618
Murut	Nung	HNL.Main	0.006434	0.000304	15.578
Murut	Oroqen	HNL.Main	0.007498	0.000454	13.101
Murut	She	HNL.Main	0.006019	0.000353	12.391
Murut	Tay	HNL.Main	0.006696	0.000294	16.993
Murut	Thai_T	HNL.Main	0.008835	0.00038	18.992
Murut	Thai_V	HNL.Main	0.006768	0.000305	16.655
Murut	Tibetan	HNL.Main	0.007303	0.000355	15.959
Murut	Tu	HNL.Main	0.00753	0.000379	15.58
Murut	Tujia	HNL.Main	0.006903	0.000361	14.59
Murut	Xibo	HNL.Main	0.007591	0.00041	14.627
Murut	Yi	HNL.Main	0.007147	0.000433	12.887
Murut	Zhuang	HNL.Main	0.005862	0.000255	16.118
Naxi	Nung	HNL.Main	0.00792	0.000341	18.346
Naxi	Oroqen	HNL.Main	0.021194	0.000567	34.867
Naxi	She	HNL.Main	0.013357	0.000449	26.297
Naxi	Tay	HNL.Main	0.009008	0.000375	19.679
Naxi	Thai_T	HNL.Main	0.011313	0.000436	22.354
Naxi	Thai_V	HNL.Main	0.007555	0.000353	16.724
Naxi	Tibetan	HNL.Main	0.025946	0.000545	44.938
Naxi	Tu	HNL.Main	0.021679	0.000547	36.985
Naxi	Tujia	HNL.Main	0.01567	0.000475	29.782
Naxi	Xibo	HNL.Main	0.020639	0.000549	34.926
Naxi	Yi	HNL.Main	0.022268	0.000525	39.579
Naxi	Zhuang	HNL.Main	0.008397	0.000298	22.475
Nung	Oroqen	HNL.Main	0.007885	0.000374	16.747
Nung	She	HNL.Main	0.006749	0.00034	14.98
Nung	Tay	HNL.Main	0.007436	0.000293	19.552
Nung	Thai_T	HNL.Main	0.007164	0.000332	16.552
Nung	Thai_V	HNL.Main	0.006689	0.000279	17.811
Nung	Tibetan	HNL.Main	0.008161	0.000332	19.53
Nung	Tu	HNL.Main	0.008204	0.000344	19.023
Nung	Tujia	HNL.Main	0.007249	0.000309	17.974
Nung	Xibo	HNL.Main	0.008049	0.000374	17.156
Nung	Yi	HNL.Main	0.00801	0.000346	18.374
Nung	Zhuang	HNL.Main	0.006899	0.000227	22.615
Oroqen	She	HNL.Main	0.013765	0.000487	25.149
Oroqen	Tay	HNL.Main	0.008792	0.000404	17.828
Oroqen	Thai_T	HNL.Main	0.011928	0.000462	22.5
Oroqen	Thai_V	HNL.Main	0.007381	0.000369	15.589
Oroqen	Tibetan	HNL.Main	0.025386	0.000573	41.822
Oroqen	Tu	HNL.Main	0.022872	0.000597	35.94
Oroqen	Tujia	HNL.Main	0.016408	0.000484	30.777
Oroqen	Xibo	HNL.Main	0.026766	0.000624	40.666
Oroqen	Yi	HNL.Main	0.02068	0.00059	32.665
Oroqen	Zhuang	HNL.Main	0.008616	0.000337	20.612
She	Tay	HNL.Main	0.007159	0.000345	15.972
She	Thai_T	HNL.Main	0.008034	0.000391	16.428
She	Thai_V	HNL.Main	0.006583	0.00031	15.768
She	Tibetan	HNL.Main	0.014818	0.000422	31.382
She	Tu	HNL.Main	0.013569	0.00046	26.169
She	Tujia	HNL.Main	0.011741	0.000384	26.394
She	Xibo	HNL.Main	0.013792	0.000465	26.351
She	Yi	HNL.Main	0.012968	0.000433	26.328
She	Zhuang	HNL.Main	0.007571	0.000286	20.467
Tay	Thai_T	HNL.Main	0.007367	0.000343	16.627
Tay	Thai_V	HNL.Main	0.006477	0.000277	17.192
Tay	Tibetan	HNL.Main	0.009433	0.000357	21.801
Tay	Tu	HNL.Main	0.008979	0.000361	20.312
Tay	Tujia	HNL.Main	0.007843	0.000328	18.829
Tay	Xibo	HNL.Main	0.008773	0.000395	18.142
Tay	Yi	HNL.Main	0.008757	0.000356	19.964
Tay	Zhuang	HNL.Main	0.006792	0.000245	20.56
Thai_T	Thai_V	HNL.Main	0.007385	0.000326	17.52
Thai_T	Tibetan	HNL.Main	0.013311	0.000413	28.409
Thai_T	Tu	HNL.Main	0.011832	0.000426	24.085
Thai_T	Tujia	HNL.Main	0.008529	0.00037	18.624
Thai_T	Xibo	HNL.Main	0.011434	0.000453	21.807
Thai_T	Yi	HNL.Main	0.011259	0.00043	22.509
Thai_T	Zhuang	HNL.Main	0.007282	0.000256	21.61
Thai_V	Tibetan	HNL.Main	0.00747	0.000312	18.523
Thai_V	Tu	HNL.Main	0.007786	0.000342	17.924
Thai_V	Tujia	HNL.Main	0.00641	0.000303	15.552
Thai_V	Xibo	HNL.Main	0.00689	0.000361	14.559
Thai_V	Yi	HNL.Main	0.007412	0.000329	17.473
Thai_V	Zhuang	HNL.Main	0.006399	0.000229	20.232
Tibetan	Tu	HNL.Main	0.026174	0.00055	44.981
Tibetan	Tujia	HNL.Main	0.017271	0.000446	35.263
Tibetan	Xibo	HNL.Main	0.023832	0.000556	40.287
Tibetan	Yi	HNL.Main	0.02571	0.000522	46.458
Tibetan	Zhuang	HNL.Main	0.008862	0.000288	24.853
Tu	Tujia	HNL.Main	0.016143	0.000474	30.819
Tu	Xibo	HNL.Main	0.022085	0.000541	38.153
Tu	Yi	HNL.Main	0.021038	0.000516	37.862
Tu	Zhuang	HNL.Main	0.00881	0.000305	23.344
Tujia	Xibo	HNL.Main	0.016187	0.000482	30.463
Tujia	Yi	HNL.Main	0.01534	0.000458	30.151
Tujia	Zhuang	HNL.Main	0.007862	0.000276	22.236
Xibo	Yi	HNL.Main	0.019743	0.00053	34.494
Xibo	Zhuang	HNL.Main	0.008583	0.000325	21.278
Yi	Zhuang	HNL.Main	0.008314	0.000317	20.943
