# Supplementary material for: Tracing Bai-Yue Ancestry in Aboriginal Li People on Hainan Island
Source: Mol Biol Evol. 2022 Sep 29;39(10):msac210. doi: 10.1093/molbev/msac210 (PMC9585476; doi:10.1093/molbev/msac210)
Supplement: msac210_Supplementary_Data [file msac210_supplementary_data.zip › Table S7.xlsx]

## Sheet: Table S7
Population	best.guess	gen.1date	proportion.source1	maxR2fit.1date	fit.quality.1event	fit.quality.2events	bestmatch.event1.source1	bestmatch.event1.source2	proportion.event2.source1	bestmatch.event2.source1	bestmatch.event2.source2	gen.2dates.date1	gen.2dates.date2	maxScore.2events	proportion.date1.source1	bestmatch.date1.source1	bestmatch.date1.source2	proportion.date2.source1	bestmatch.date2.source1	bestmatch.date2.source2
HNL.Main	uncertain	14.615	0.39	0.0833831	0.916115	0.943311	HNL.Admixed	Zhuang	0.49	Zhuang	Kinh	1.97535	19.683	0.0345915	0.36	Thai_T	Zhuang	0.49	Kinh	HNL.Admixed
HNL.Admixed	one-date	20.6055	0.29	0.180748	0.986057	0.995879	HNL.Main	Han.South	0.31	Thai_T	Kinh	1.12281	14.7218	0.0379369	0.2	HNL.Main	Tujia	0.32	Zhuang	Han.South
Dai	one-date	19.9116	0.5	0.2203	0.981992	0.992363	Zhuang	Thai_T	0.28	HNL.Main	Zhuang	1.27871	16.5573	0.0731822	0.46	HNL.Main	Zhuang	0.4	Maonan	Kinh
Dong	one-date	20.8396	0.37	0.336569	0.983727	0.996414	Han.North	Zhuang	0.32	Miao	HNL.Main	1.00012	28.175	0.0570208	0.42	Maonan	Tujia	0.45	Tujia	Dai
Gelao	one-date	7.80625	0.32	0.248325	0.996573	0.998899	Dong	HNL.Main	0.46	Colao	Tujia	2.16985	14.0052	0.0547896	0.41	Burmese	Dong	0.37	Dong	HNL.Main
Maonan	one-date	20.025	0.27	0.192126	0.98741	0.992131	Dong	Zhuang	0.44	Nung	HNL.Main	2.55278	17.0366	0.0689843	0.41	Dong	Zhuang	0.46	Dai	Zhuang
Mulam	one-date	16.2154	0.42	0.256494	0.990078	0.994725	Maonan	HNLl.Admixed	0.42	Zhuang	Zhuang	3.83931	19.266	0.0592981	0.41	Zhuang	Dai	0.44	HNL.Admixed	Zhuang
Zhuang	one-date	19.2301	0.43	0.234733	0.987737	0.987812	Tujia	Dong	0.43	Dong	Kinh	1.00082	18.1675	0.0805028	0.46	Kinh	Kinh	0.43	Tujia	Kinh
Kinh	one-date	8.65625	0.5	0.192822	0.982689	0.995023	HNL.Main	Tujia	0.48	Thai_T	HNL.Main	1.92626	11.3885	0.0445299	0.49	HNL.Main	Nung	0.37	Zhuang	HNL.Admixed
Nung	one-date-multiway	27.6928	0.07	0.352651	0.973617	0.998634	Tay	Zhuang	0.3	Zhuang	Kinh	1.51604	28.2361	0.0679495	0.43	Dai	HNL.Main	0.11	Tay	Zhuang
Thai_V	uncertain	4.59898	0.43	0.112897	0.922273	0.959091	Zhuang	HNL.Main	0.45	Thai_T	Zhuang	1.00045	16.3769	0.0774434	0.42	HNL.Main	Nung	0.44	Nung	Thai_T
Tay	one-date	10.3848	0.5	0.27073	0.982526	0.998006	Nung	HNL.Main	0.36	HNL.Admixed	Lachi	1.10948	11.1966	0.0703913	0.5	Thai_T	Dong	0.44	Tujia	Nung
