# Supplementary material for: Tracing Bai-Yue Ancestry in Aboriginal Li People on Hainan Island
Source: Mol Biol Evol. 2022 Sep 29;39(10):msac210. doi: 10.1093/molbev/msac210 (PMC9585476; doi:10.1093/molbev/msac210)
Supplement: msac210_Supplementary_Data [file msac210_supplementary_data.zip › Table S8.xlsx]

## Sheet: Table S8.1
Table S8.1 qpAdm-based three-, two-, and single-source mixture models for Bai-Yue populations using ancient individuals as ancestral sources. Target populations were modeled by Bianbian (ancient northern ancestry), Qihe (anceint southern ancestry), Longlin (ancient Guangxi individual related to Hòabìnhians ancestry), LadaKH01 (an ancient individual in Guangxi ~1,500 years ago), and HuatuyanNL21…
Mixture Models				HNL.Main	HNL.Admixed	Dai	Dong	Gelao	Maonan	Mulam	Zhuang	Kinh	Nung	Tay	Thai_V
1-way	Bianbian	p-value		7.64459e-67	3.5873e-32	5.06386e-61	4.14081e-53	7.52369e-60	3.58658e-70	1.23791e-68	6.79054e-66	5.73752e-54	8.24861e-59	3.50979e-71	6.80724e-68
	Qihe	p-value		4.36592e-12	5.26194e-23	4.67867e-16	9.18973e-21	5.81271e-15	4.40382e-16	8.17333e-20	7.8381e-20	5.68567e-14	2.68538e-16	3.75969e-14	8.45905e-19
	Longlin	p-value		8.79201e-37	3.9983e-50	1.87025e-39	5.80748e-41	6.32839e-35	8.95224e-53	2.3341e-42	9.6197e-34	4.80981e-29	8.07986e-35	9.75033e-30	5.60896e-48
	LadaKH01	p-value		2.65773e-05	1.80204e-06	0.00025439	0.000386208	0.000627325	0.00575213	0.000647143	0.00721221	2.94062e-06	0.000591414	5.34344e-05	0.00941535
	HuatuyanNL21	p-value		6.99992e-07	3.20775e-05	5.6223e-05	7.33153e-05	3.20719e-06	0.00624125	8.21673e-05	1.19416e-05	6.68312e-06	5.38718e-05	7.74371e-05	0.000873307
2-way	Bianbian, Qihe	Proportion	Bianbian	0.338484	0.688491	0.363966	0.427376	0.411207	0.397378	0.489562	0.440884	0.406761	0.436638	0.413614	0.370421
			Qihe	0.661516	0.311509	0.636034	0.572624	0.588793	0.602622	0.510438	0.559116	0.593239	0.563362	0.586386	0.629579
		Std.err		0.05	0.035	0.039	0.061	0.054	0.032	0.035	0.035	0.032	0.073	0.059	0.056
		p-value		0.441824	0.194013	0.407411	0.406264	0.244236	0.33741	0.370546	0.394388	0.263694	0.316754	0.255023	0.348322
	Bianbian, Longlin	Proportion	Bianbian	0.411905	1.21848	0.53501	1.00182	0.559179	0.54487	0.533524	0.533747	1.11599	1.40778	0.531759	0.572484
			Longlin	0.588095	-0.218476	0.46499	-0.0018186	0.440821	0.45513	0.466476	0.466253	-0.115987	-0.40778	0.468241	0.427516
		Std.err		0.059	0.157	0.167	0.144	0.155	0.15	0.105	0.093	0.258	0.162	0.093	0.141
		p-value		5.71117e-09	9.81666e-07	4.09523e-08	7.51104e-09	5.90312e-12	6.23507e-14	3.73777e-10	8.637e-09	3.93179e-09	6.47814e-10	7.29529e-12	3.25265e-13
	Bianbian, LadaKH01	Proportion	Bianbian	0.356006	0.540564	0.434977	0.478636	0.375897	0.339086	0.501348	0.465554	0.391661	0.401866	0.440751	0.381594
			LadaKH01	0.643994	0.459436	0.565023	0.521364	0.624103	0.660914	0.498652	0.534446	0.608339	0.598134	0.559249	0.618406
		Std.err		0.027	0.06	0.042	0.039	0.057	0.078	0.041	0.046	0.062	0.029	0.031	0.049
		p-value		0.491057	0.631057	0.634348	0.613836	0.530591	0.750954	0.533581	0.719448	0.657773	0.543313	0.420219	0.520556
	Bianbian, HuatuyanNL21	Proportion	Bianbian	0.399792	0.622317	0.477927	0.518103	0.424142	0.34523	0.36878	0.413404	0.381222	0.427901	0.408706	0.396122
			HuatuyanNL21	0.600208	0.377683	0.522073	0.481897	0.575858	0.65477	0.63122	0.586596	0.618778	0.572099	0.591294	0.603878
		Std.err		0.065	0.049	0.078	0.078	0.077	0.058	0.059	0.082	0.022	0.061	0.075	0.034
		p-value		0.00329262	0.193511	0.0276876	0.117681	0.0686627	0.0621952	0.0786064	0.0893177	0.0934906	0.0775146	0.0130707	0.059961
	Qihe, Longlin	Proportion	Qihe	2.3649	1.80576	0.806407	1.98598	0.908223	0.898353	1.83734	1.26622	1.4843	0.952073	0.948023	1.54318
			Longlin	-1.3649	-0.805763	0.193593	-0.985976	0.0917767	0.101647	-0.837336	-0.266224	-0.484304	0.0479268	0.0519774	-0.543178
		Std.err		0.692	0.374	0.273	0.163	0.061	0.157	0.36	0.317	0.233	0.112	0.049	0.173
		p-value		6.54931e-11	4.2227e-17	5.68294e-13	8.96432e-16	4.87015e-12	3.62894e-12	5.89896e-16	3.42494e-16	9.52153e-13	4.20367e-15	2.52258e-11	5.26788e-13
	Qihe, LadaKH01	Proportion	Qihe	0.288651	-1.6312	0.188575	0.172683	0.269796	0.160872	0.0745703	0.193322	0.186142	0.152503	0.22608	0.104292
			LadaKH01	0.711349	2.6312	0.811425	0.827317	0.730204	0.839128	0.92543	0.806678	0.813858	0.847497	0.77392	0.895708
		Std.err		0.097	0.312	0.022	0.018	0.038	0.075	0.103	0.087	0.156	0.076	0.267	0.021
		p-value		0.00814913	2.93772e-09	3.75888e-05	5.25027e-06	2.66496e-06	3.72606e-05	8.57512e-05	6.01435e-07	3.83339e-05	2.91308e-05	0.000913619	5.92376e-07
	Qihe, HuatuyanNL21	Proportion	Qihe	0.3371	0.150285	0.138256	0.159741	0.209217	0.0785628	-0.228107	0.121603	0.150208	0.0905797	-0.137433	0.148686
			HuatuyanNL21	0.6629	0.849715	0.861744	0.840259	0.790783	0.921437	1.22811	0.878397	0.849792	0.90942	1.13743	0.851314
		Std.err		0.039	0.053	0.036	0.039	0.03	0.013	0.076	0.043	0.052	0.088	0.071	0.073
		p-value		5.29737e-05	3.30685e-11	4.78962e-08	8.92528e-06	4.18519e-07	9.38373e-07	5.49807e-06	1.7521e-08	5.19697e-07	6.326e-06	2.65544e-09	3.62409e-07
	Longlin, LadaKH01	Proportion	Longlin	-1.39012	-2.21195	-0.474988	-0.778631	-0.522352	-0.237251	0.133038	-0.543989	0.223053	0.172996	-0.16616	-0.88747
			LadaKH01	2.39012	3.21195	1.47499	1.77863	1.52235	1.23725	0.866962	1.54399	0.776947	0.827004	1.16616	1.88747
		Std.err		0.385	0.432	0.218	0.215	0.124	0.089	0.122	0.102	0.091	0.072	0.107	0.427
		p-value		3.69381e-12	1.46441e-11	7.31532e-13	1.70992e-12	5.16631e-14	2.02834e-18	4.13122e-12	8.42236e-14	6.84918e-13	5.35607e-16	3.3887e-18	2.26341e-15
	Longlin, HuatuyanNL21	Proportion	Longlin	-1.21183	-1.75234	-2.37267	-4.11344	-0.342111	-1.82708	-0.265066	-0.497556	0.239885	-1.35442	-0.54197	0.369421
			HuatuyanNL21	2.21183	2.75234	3.37267	5.11344	1.34211	2.82708	1.26507	1.49756	0.760115	2.35442	1.54197	0.630579
		Std.err		0.255	0.258	0.254	1.179	0.143	0.246	0.256	0.181	0.106	0.296	0.213	0.121
		p-value		6e-15	5.11766e-14	8.50563e-14	6.36368e-16	7.2209e-15	6.19914e-17	5.42647e-15	3.1892e-17	9e-12	4.4264e-13	5.23751e-16	1.62881e-17
	LadaKH01, HuatuyanNL21	Proportion	LadaKH01	1.45402	0.197875	1.07106	1.22019	1.45414	2.12907	1.13656	1.57704	1.1853	1.21278	0.955268	1.48397
			HuatuyanNL21	-0.454018	0.802125	-0.0710574	-0.220187	-0.454137	-1.12907	-0.13656	-0.577041	-0.185302	-0.212776	0.0447321	-0.483974
		Std.err		0.148	0.125	0.051	0.074	0.128	0.155	0.091	0.287	0.189	0.109	0.106	0.101
		p-value		0.00253447	0.000831407	0.085549	0.00173803	0.00245894	0.00108291	0.0949364	0.00350113	0.00230472	0.00436179	0.0835978	0.00220967
3-way	Bianbian, Qihe, Longlin	Bianbian	Proportion	0.411198	0.72949	0.554835	0.498075	0.512434	0.5	0.579122	0.532357	0.553889	0.585464	0.571566	0.479299
			Std.err	0.079	0.057	0.038	0.072	0.029	0.021	0.031	0.078	0.064	0.046	0.064	0.02
		Qihe	Proportion	0.726983	0.472634	0.646055	0.572624	0.651594	0.623601	0.679977	0.651871	0.640593	0.614565	0.623011	0.585507
			Std.err	0.031	0.05	0.048	0.075	0.013	0.059	0.024	0.011	0.065	0.02	0.024	0.033
		Longlin	Proportion	-0.138181	-0.202125	-0.20089	-0.0706992	-0.164028	-0.123601	-0.259099	-0.184228	-0.194482	-0.20003	-0.194577	-0.064806
			Std.err	0.033	0.066	0.054	0.016	0.066	0.062	0.065	0.072	0.021	0.073	0.028	0.051
		p-value		0.00430554	0.0855392	0.0020795	0.000424082	6.74291e-05	0.00032377	2.58994e-06	4.52844e-05	0.00155796	0.0051796	0.00481747	0.0936404
	Bianbian, Qihe, LadaKH01	Bianbian	Proportion	0.302062	0.522842	0.342319	0.404151	0.361099	0.354629	0.387838	0.393696	0.414645	0.435082	0.41726	0.376078
			Std.err	0.023	0.069	0.017	0.031	0.013	0.042	0.027	0.03	0.046	0.032	0.045	0.064
		Qihe	Proportion	0.25027	0.0988776	0.217139	0.182543	0.176016	0.143692	0.181244	0.194697	0.153509	0.159917	0.195304	0.185489
			Std.err	0.036	0.067	0.015	0.058	0.032	0.038	0.033	0.029	0.017	0.032	0.015	0.067
		LadaKH01	Proportion	0.447668	0.37828	0.440542	0.413306	0.462885	0.501678	0.430919	0.411607	0.431846	0.405001	0.387436	0.438433
			Std.err	0.051	0.024	0.068	0.023	0.018	0.067	0.064	0.043	0.04	0.012	0.068	0.038
		p-value		0.665533	0.676398	0.657441	0.623428	0.599369	0.587866	0.646276	0.663543	0.632602	0.583572	0.564417	0.637335
	Bianbian, Qihe, HuatuyanNL21	Bianbian	Proportion	0.343573	0.568419	0.386966	0.417998	0.363654	0.34763	0.38269	0.409334	0.370387	0.413691	0.390613	0.365701
			Std.err	0.059	0.042	0.031	0.057	0.063	0.029	0.012	0.046	0.048	0.034	0.031	0.059
		Qihe	Proportion	0.27096	0.112032	0.2221	0.208572	0.160732	0.108743	0.173917	0.211135	0.135371	0.156891	0.189307	0.160068
			Std.err	0.015	0.058	0.024	0.025	0.02	0.047	0.065	0.019	0.054	0.016	0.022	0.047
		HuatuyanNL21	Proportion	0.385467	0.31955	0.390934	0.37343	0.475614	0.543627	0.443394	0.37953	0.494242	0.429418	0.42008	0.474231
			Std.err	0.033	0.054	0.009	0.023	0.046	0.06	0.045	0.051	0.037	0.017	0.026	0.055
		p-value		0.219053	0.475215	0.595646	0.434006	0.389347	0.55	0.66951	0.415684	0.319898	0.423548	0.587928	0.504184
	Bianbian, Longlin, LadaKH01	Bianbian	Proportion	0.317289	0.611931	0.386771	0.489066	0.444721	0.355243	0.45174	0.551777	0.435906	0.487931	0.510993	0.498585
			Std.err	0.056	0.068	0.086	0.039	0.109	0.077	0.101	0.02	0.057	0.015	0.109	0.065
		Longlin	Proportion	-0.124986	-0.0874707	0.0404784	-0.264995	-0.215861	-0.571688	-0.261028	-0.413779	-0.363046	-0.238109	-0.436036	-0.290415
			Std.err	0.034	0.019	0.105	0.075	0.027	0.041	0.08	0.051	0.106	0.109	0.011	0.046
		LadaKH01	Proportion	0.807696	0.47554	0.57275	0.775929	0.77114	1.21645	0.809288	0.862002	0.92714	0.750179	0.925043	0.79183
			Std.err	0.089	0.056	0.068	0.099	0.074	0.089	0.109	0.122	0.135	0.083	0.204	0.094
		p-value		0.0030449	0.0592	0.0928594	0.00220149	0.0844178	0.0903249	0.0629813	0.0885242	0.0527611	0.00435237	0.0606934	0.00025861
	Bianbian, Longlin, HuatuyanNL21	Bianbian	Proportion	0.284061	1.5834	0.390577	0.439714	0.48261	0.410234	0.507629	1.0388	0.476339	0.471258	0.46711	0.517354
			Std.err	0.068	0.112	0.138	0.136	0.075	0.074	0.089	0.151	0.051	0.088	0.136	0.08
		Longlin	Proportion	-0.52841	-1.35336	-0.375024	-0.491934	-0.311959	-0.338195	-0.739672	-0.412424	-0.365635	-0.440411	-0.35198	-0.473261
			Std.err	0.142	0.092	0.146	0.114	0.144	0.141	0.114	0.115	0.115	0.134	0.059	0.086
		HuatuyanNL21	Proportion	1.24435	0.769955	0.984448	1.05222	0.829349	0.927961	1.23204	0.373624	0.889296	0.969153	0.88487	0.955906
			Std.err	0.138	0.126	0.099	0.077	0.116	0.065	0.146	0.144	0.09	0.103	0.062	0.092
		p-value		1.06951e-05	0.00244202	0.000487577	0.000109159	2.53427e-05	0.00775123	0.00557875	8.88718e-07	5.46011e-06	4.63086e-06	4.8541e-06	0.000302323
	Bianbian, LadaKH01, HuatuyanNL21	Bianbian	Proportion	0.271418	0.65872	0.372238	0.418759	0.43988	0.338544	0.37951	0.370782	0.334346	0.367261	0.48268	0.363294
			Std.err	0.086	0.03	0.113	0.037	0.061	0.112	0.117	0.068	0.048	0.022	0.097	0.079
		LadaKH01	Proportion	1.25452	0.755242	0.411244	0.388338	0.284448	0.812946	0.193186	0.336297	0.445919	0.363043	0.32348	0.349638
			Std.err	0.055	0.102	0.05	0.035	0.091	0.066	0.052	0.064	0.046	0.068	0.043	0.119
		HuatuyanNL21	Proportion	-0.525941	-0.413962	0.216519	0.192903	0.275672	-0.15149	0.427304	0.292922	0.219736	0.269695	0.193841	0.287068
			Std.err	0.091	0.035	0.03	0.03	0.111	0.075	0.094	0.053	0.092	0.069	0.052	0.032
		p-value		0.328965	0.446184	0.579564	0.597358	0.536943	0.612309	0.632618	0.581632	0.415863	0.222709	0.310475	0.657785
	Qihe, Longlin, LadaKH01	Qihe	Proportion	0.290887	0.124287	0.224849	0.228562	0.178538	-0.143674	0.194241	0.210469	0.169337	0.23959	0.180059	0.154679
			Std.err	0.025	0.071	0.059	0.051	0.061	0.089	0.065	0.044	0.077	0.085	0.058	0.072
		Longlin	Proportion	-1.73411	-1.12616	-1.30266	-1.46527	-1.39863	-1.87858	-1.55623	-1.60058	-1.55553	-1.4395	-1.80354	-1.78216
			Std.err	0.551	0.545	0.519	0.667	0.324	0.24	0.603	0.468	0.423	0.537	0.442	0.241
		LadaKH01	Proportion	2.44322	2.00187	2.07781	2.23671	2.2201	3.02225	2.36198	2.39011	2.38619	2.19991	2.62348	2.62748
			Std.err	0.958	0.706	0.538	1.082	1.096	0.756	1.09	0.715	0.546	1.047	1.032	0.937
		p-value		0.000647442	5.31245e-08	3.80636e-06	0.00047019	6.49686e-07	2.53819e-08	3.40196e-06	4.14231e-06	0.00560096	7.88748e-05	0.000181666	3.92426e-07
	Qihe, Longlin, HuatuyanNL21	Qihe	Proportion	0.344381	0.155962	0.292275	0.261865	0.286217	0.171607	0.22585	0.27018	0.268631	0.257023	0.253882	0.230861
			Std.err	0.034	0.024	0.09	0.06	0.049	0.023	0.028	0.021	0.039	0.074	0.089	0.029
		Longlin	Proportion	-1.3785	-2.22392	-1.46308	-1.51249	-1.32545	-1.58927	-1.32969	-1.29527	-1.42232	-1.55749	-1.38647	-1.36099
			Std.err	0.401	0.225	0.257	0.303	0.379	0.203	0.506	0.414	0.516	0.437	0.345	0.342
		HuatuyanNL21	Proportion	2.03412	3.06795	2.17081	2.25063	2.03923	2.41766	2.10383	2.02509	2.15369	2.30047	2.13259	2.13013
			Std.err	0.666	0.485	0.74	0.845	0.5	0.321	0.872	0.744	0.411	0.562	0.44	0.542
		p-value		2.18369e-05	0.000771738	5.94876e-05	0.00683278	0.000837931	9.66095e-06	2.38016e-08	1.90657e-05	0.000317592	2.3174e-06	0.000548358	8.09555e-05
	Qihe, LadaKH01, HuatuyanNL21	Qihe	Proportion	0.270888	0.163613	0.223308	-0.342119	0.256477	-0.525116	-0.414068	0.214958	0.260615	0.191159	-0.355293	0.278806
			Std.err	0.041	0.025	0.089	0.034	0.053	0.029	0.083	0.076	0.055	0.029	0.05	0.059
		LadaKH01	Proportion	0.715714	0.314774	0.693072	0.676062	0.6643	0.780923	0.653139	0.757823	0.641706	0.58472	0.664006	0.568157
			Std.err	0.1	0.087	0.043	0.066	0.053	0.106	0.104	0.043	0.112	0.083	0.088	0.106
		HuatuyanNL21	Proportion	0.0133979	0.521614	0.08362	0.666056	0.0792226	0.744193	0.760929	0.0272188	0.0976788	0.224121	0.691286	0.153036
			Std.err	0.023	0.033	0.018	0.057	0.037	0.097	0.039	0.02	0.036	0.011	0.023	0.037
		p-value		0.0304341	0.00520402	0.066098	0.00118197	0.000540109	0.000471171	1.80254e-05	0.000128602	0.00948046	0.000812993	0.00681215	0.000456924
	Longlin, LadaKH01, HuatuyanNL21	Longlin	Proportion	-0.310691	-0.600918	-2.12843	-0.658881	-0.358616	-0.451957	-0.50657	-0.433673	-0.601029	-1.55738	-0.217509	-0.481396
			Std.err	0.027	0.035	0.04	0.034	0.019	0.047	0.06	0.02	0.051	0.02	0.025	0.034
		LadaKH01	Proportion	1.09564	0.723587	2.864	1.14157	0.706836	1.25553	0.771421	1.05034	1.24829	2.25867	0.682827	1.10068
			Std.err	0.048	0.065	0.083	0.041	0.048	0.073	0.039	0.044	0.044	0.074	0.079	0.051
		HuatuyanNL21	Proportion	0.215051	0.877331	0.264428	0.517314	0.65178	0.196431	0.735149	0.383338	0.352735	0.298718	0.534681	0.38072
			Std.err	0.019	0.049	0.034	0.016	0.063	0.032	0.016	0.052	0.034	0.056	0.068	0.046
		p-value		0.000138691	0.000425513	5.71729e-05	0.000527856	2.86318e-05	7.28708e-06	0.00312467	0.00641547	0.0976752	0.000788844	5.47822e-05	0.000293449

## Sheet: Table S8.2
Table S8.2 qpAdm-based three-, two-, and single-source mixture models for present-day populations in southern East Asia and mainland Southeast Asia, using HNL.Main and 3 deep ancient ancestries (Bianbian, Qihe, Longlin) as ancestral sources. The Mbuti, Onge, Papuan, Iran_N, UstIshim, WSHG, Ikawazu, and Mongolia_East_N were used as outgroup populations.
Mixture Models				HNL.Admixed	Dai	Dong	Gelao	Maonan	Mulam	Zhuang	Kinh	Nung	Tay	Thai_V	Colao	Lachi	Miao	Lahu	She	Tujia	Han.South	Burmese	Cambodian	Thai_T	Malay
1-way	Bianbian	p-value		3.5873e-32	5.06386e-61	4.14081e-53	7.52369e-60	3.58658e-70	1.23791e-68	6.79054e-66	5.73752e-54	8.24861e-59	3.50979e-71	6.80724e-68	7.74113e-84	1.59341e-92	6.77071e-27	5e-77	9.81828e-54	2.32262e-19	3.29017e-17	5.13993e-11	8.36746e-97	1.86623e-93	2.24448e-101
	Qihe	p-value		5.26194e-23	4.67867e-16	9.18973e-21	5.81271e-15	4.40382e-16	8.17333e-20	7.8381e-20	5.68567e-14	2.68538e-16	3.75969e-14	8.45905e-19	8.30034e-55	2.20736e-71	9.82992e-34	5.41918e-28	6.07622e-37	8.28642e-41	6.80943e-41	8.09093e-85	7.31788e-08	5.53973e-10	2.09509e-08
	Longlin	p-value		3.9983e-50	1.87025e-39	5.80748e-41	6.32839e-35	8.95224e-53	2.3341e-42	9.6197e-34	4.80981e-29	8.07986e-35	9.75033e-30	5.60896e-48	2.53375e-58	7.7682e-66	4.38182e-47	1.01606e-33	8.36037e-45	9.72145e-56	3.98511e-58	9.78841e-71	4.00803e-21	6.79788e-26	8.15155e-17
	HNL.Main	p-value		5.61769e-06	0.00200911	0.000228402	0.00219296	0.00139384	0.0935995	0.0925481	0.00102417	0.00364226	0.00291178	0.00420806	8.32564e-07	9.65957e-10	4.92336e-07	8.24481e-05	6.04708e-07	2.99587e-06	1.89507e-06	8.06584e-49	5.1847e-19	7.92174e-12	3.89518e-25
2-way	Bianbian, Qihe	Proportion	Bianbian	0.688491	0.363966	0.427376	0.411207	0.397378	0.489562	0.440884	0.406761	0.436638	0.413614	0.370421	-0.0140158	-0.158548	0.587858	0.498196	0.52758	0.647984	0.717783	0.795669	-0.0499392	-0.0913598	-0.257874
			Qihe	0.311509	0.636034	0.572624	0.588793	0.602622	0.510438	0.559116	0.593239	0.563362	0.586386	0.629579	1.01402	1.15855	0.412142	0.501804	0.47242	0.352016	0.282217	0.204331	1.04994	1.09136	1.25787
		Std.err		0.035	0.039	0.061	0.054	0.032	0.035	0.035	0.032	0.073	0.059	0.056	0.644	0.026	0.067	0.057	0.047	0.026	0.054	0.034	0.033	0.062	0.061
		p-value		0.194013	0.407411	0.406264	0.244236	0.33741	0.370546	0.394388	0.263694	0.316754	0.255023	0.348322	4.88411e-09	3e-12	0.124814	0.00841273	0.236595	0.107522	0.270361	4.19182e-11	6.11003e-08	5.75176e-07	8.11426e-19
	Bianbian, Longlin	Proportion	Bianbian	1.21848	0.53501	1.00182	0.559179	0.54487	0.533524	0.533747	1.11599	1.40778	0.531759	0.572484	-0.0314268	-0.0570957	0.666259	0.576987	0.644714	1.05355	1.07479	0.745402	0.263172	0.297514	-0.22407
			Longlin	-0.218476	0.46499	-0.0018186	0.440821	0.45513	0.466476	0.466253	-0.115987	-0.40778	0.468241	0.427516	1.03143	1.0571	0.333741	0.423013	0.355286	-0.0535542	-0.0747925	0.254598	0.736828	0.702486	1.22407
		Std.err		0.157	0.167	0.144	0.155	0.15	0.105	0.093	0.258	0.162	0.093	0.141	0.076	0.438	0.048	0.036	0.045	0.051	0.046	0.033	0.019	0.055	0.056
		p-value		9.81666e-07	4.09523e-08	7.51104e-09	5.90312e-12	6.23507e-14	3.73777e-10	8.637e-09	3.93179e-09	6.47814e-10	7.29529e-12	3.25265e-13	4.73834e-16	8.13913e-25	5.43757e-13	7.32554e-10	4.69391e-12	5.99723e-11	1.9921e-11	9.39218e-10	4.78407e-17	5.18234e-16	3.00102e-20
	Bianbian,HNL.Main	Proportion	Bianbian	0.586456	0.323377	0.420711	0.345291	0.296967	0.382528	0.34159	0.358308	0.37827	0.331767	0.311852	0.210815	-0.356227	0.62095	0.558911	0.672766	0.644666	0.686299	1.35083	0.175203	0.194021	-0.161583
			HNL.Main	0.413544	0.676623	0.579289	0.654709	0.703033	0.617472	0.65841	0.641692	0.62173	0.668233	0.688148	0.789185	1.35623	0.37905	0.441089	0.327234	0.355334	0.313701	-0.350827	0.824797	0.805979	1.16158
		Std.err		0.027	0.044	0.069	0.058	0.026	0.045	0.023	0.035	0.026	0.061	0.039	0.162	0.369	0.028	0.06	0.031	0.038	0.05	0.432	0.034	0.057	0.039
		p-value		0.827063	0.524484	0.68195	0.517706	0.446328	0.571166	0.730386	0.6322	0.585977	0.496359	0.621023	2.20861e-10	8.03296e-10	0.48249	0.0077322	0.250915	0.884656	0.808674	5.21885e-14	9.40066e-11	3.7734e-08	5.62239e-16
	Qihe, Longlin	Proportion	Qihe	1.80576	0.806407	1.98598	0.908223	0.898353	1.83734	1.26622	1.4843	0.952073	0.948023	1.54318	1.12371	1.34193	1.08025	0.293662	1.27125	1.09337	1.04438	-0.226879	-0.569454	-0.551744	0.43897
			Longlin	-0.805763	0.193593	-0.985976	0.0917767	0.101647	-0.837336	-0.266224	-0.484304	0.0479268	0.0519774	-0.543178	-0.123708	-0.341931	-0.08025	0.706338	-0.271252	-0.0933697	-0.0443765	1.22688	1.56945	1.55174	0.56103
		Std.err		0.374	0.273	0.163	0.061	0.157	0.36	0.317	0.233	0.112	0.049	0.173	0.472	0.286	0.162	0.171	0.18	0.094	0.161	0.392	0.373	0.369	0.142
		p-value		4.2227e-17	5.68294e-13	8.96432e-16	4.87015e-12	3.62894e-12	5.89896e-16	3.42494e-16	9.52153e-13	4.20367e-15	2.52258e-11	5.26788e-13	9.3733e-21	1.13092e-36	5.13889e-12	8.75164e-16	1.58428e-13	4.12635e-12	5.38036e-11	9.19898e-30	4.39389e-25	8.30837e-21	3.01744e-06
	Qihe, HNL.Main	Proportion	Qihe	0.131135	0.183622	0.144439	0.17803	-0.133097	0.160349	0.18403	0.175486	0.158763	-0.0668748	0.195373	0.142151	-0.87002	0.115987	-0.0479944	0.236086	0.0964944	0.0772298	-2.23164	0.440717	0.486616	0.691633
			HNL.Main	0.868865	0.816378	0.855561	0.82197	1.1331	0.839651	0.81597	0.824514	0.841237	1.06687	0.804627	0.857849	1.87002	0.884013	1.04799	0.763914	0.903506	0.92277	3.23164	0.559283	0.513384	0.308367
		Std.err		0.039	0.067	0.05	0.064	0.055	0.042	0.031	0.065	0.065	0.065	0.042	0.064	0.546	0.041	0.067	0.064	0.049	0.049	1.066	0.036	0.038	0.061
		p-value		4.52125e-05	0.000138063	0.000637045	5.33225e-05	8.22044e-11	0.000369201	0.000705365	0.000641172	0.00569978	1.87217e-10	0.000597214	2.88879e-06	8.23001e-21	3.56402e-05	4.29051e-09	0.000886109	0.00028702	0.00618099	3.89944e-44	6.57546e-07	4.36645e-07	3.68177e-09
	Longlin, HNL.Main	Proportion	Longlin	-0.137064	-0.0842184	-0.0112757	-0.0365076	-0.122315	-0.0414743	-0.0874304	0.039348	-0.118465	-0.135342	-0.0798625	-0.194434	-0.316031	-0.0297461	0.130814	-0.0279954	-0.0121667	-0.0110441	0.243711	0.73265	0.788357	0.97425
			HNL.Main	1.13706	1.08422	1.01128	1.03651	1.12231	1.04147	1.08743	0.960652	1.11847	1.13534	1.07986	1.19443	1.31603	1.02975	0.869186	1.028	1.01217	1.01104	0.756289	0.26735	0.211643	0.0257501
		Std.err		0.038	0.049	0.048	0.049	0.046	0.058	0.07	0.031	0.069	0.04	0.064	0.034	0.332	0.047	0.051	0.041	0.048	0.055	0.055	0.077	0.035	0.044
		p-value		5.72425e-06	4.19768e-06	9.59376e-05	7.14582e-06	8.34926e-05	4.36642e-06	9.15458e-06	5.49796e-05	9.93793e-05	7.15506e-07	3.10274e-07	2.61804e-21	4.61802e-33	5.8589e-05	5.99895e-07	6.17701e-06	4.59707e-05	5.1692e-05	3.44129e-19	4.49514e-12	9.4352e-12	1.14597e-08
3-way	Bianbian, Qihe, Longlin	Bianbian	Proportion	0.72949	0.554835	0.498075	0.512434	0.5	0.579122	0.532357	0.553889	0.585464	0.571566	0.479299	-0.256091	-0.544488	0.687968	0.595217	0.666998	0.731262	0.767303	0.799952	0.399698	0.375219	-0.148126
			Std.err	0.057	0.038	0.072	0.029	0.021	0.031	0.078	0.064	0.046	0.064	0.02	0.071	0.145	0.049	0.042	0.048	0.058	0.054	0.076	0.038	0.059	0.063
		Qihe	Proportion	0.472634	0.646055	0.572624	0.651594	0.623601	0.679977	0.651871	0.640593	0.614565	0.623011	0.585507	0.162422	0.733982	0.386589	0.239403	0.557367	0.319162	0.340507	-0.231767	0.288642	0.233279	0.560757
			Std.err	0.05	0.048	0.075	0.013	0.059	0.024	0.011	0.065	0.02	0.024	0.033	0.044	0.173	0.068	0.042	0.05	0.07	0.051	0.059	0.062	0.074	0.077
		Longlin	Proportion	-0.202125	-0.20089	-0.0706992	-0.164028	-0.123601	-0.259099	-0.184228	-0.194482	-0.20003	-0.194577	-0.064806	1.09367	0.810506	-0.074557	0.16538	-0.224364	-0.0504239	-0.107811	0.431815	0.31166	0.391502	0.587369
			Std.err	0.066	0.054	0.016	0.066	0.062	0.065	0.072	0.021	0.073	0.028	0.051	0.066	0.263	0.035	0.048	0.076	0.059	0.067	0.042	0.031	0.067	0.049
		p-value		0.0855392	0.0020795	0.000424082	6.74291e-05	0.00032377	2.58994e-06	4.52844e-05	0.00155796	0.0051796	0.00481747	0.0936404	7.03134e-14	9.35297e-23	0.00518105	9.86776e-05	0.000601189	0.00271814	0.00410573	7.91025e-12	6.06279e-08	5.11259e-08	9.09454e-11
	Bianbian, Qihe, HNL.Main	Bianbian	Proportion	0.622491	0.341679	0.417727	0.395737	0.310583	0.338742	0.355872	0.326131	0.367955	0.287961	0.394005	-0.234115	-0.743824	0.57359	0.530947	0.487186	0.67	0.691366	0.997779	0.24	0.197732	-0.563227
			Std.err	0.043	0.055	0.033	0.042	0.042	0.069	0.075	0.053	0.064	0.034	0.071	0.048	0.053	0.032	0.065	0.055	0.078	0.075	0.567	0.075	0.078	0.046
		Qihe	Proportion	0.0745187	0.1856	0.141063	0.151146	0.146184	0.161599	0.17391	0.177043	0.130504	0.162337	0.157277	-0.256086	-0.456117	-0.138859	-0.252312	0.116708	-0.213533	-0.260259	-0.35884	0.414528	0.527349	0.927212
			Std.err	0.048	0.076	0.034	0.073	0.071	0.045	0.072	0.043	0.07	0.067	0.042	0.079	0.076	0.063	0.045	0.037	0.035	0.034	0.063	0.055	0.038	0.036
		HNL.Main	Proportion	0.30299	0.472721	0.441211	0.453117	0.543232	0.499659	0.470218	0.496826	0.501541	0.549703	0.448718	1.4902	2.19994	0.56527	0.721365	0.396106	0.543533	0.568893	0.361061	0.345472	0.274919	0.636015
			Std.err	0.034	0.068	0.056	0.063	0.065	0.042	0.034	0.045	0.064	0.04	0.041	0.853	0.961	0.058	0.059	0.076	0.06	0.075	0.048	0.064	0.035	0.048
		p-value		0.25515	0.488772	0.404435	0.358238	0.199686	0.667291	0.601802	0.648076	0.470634	0.593475	0.45764	3.91117e-12	1.00793e-22	0.00192225	0.000423568	0.347584	0.27288	0.101468	9.57257e-13	5.47083e-08	3.57429e-08	2.84354e-15
	Bianbian, Longlin, HNL.Main	Bianbian	Proportion	0.594463	0.335207	0.393745	0.354916	0.297045	0.381243	0.367338	0.359381	0.347064	0.312849	0.335984	-0.14436	-0.350855	0.498359	0.369747	0.566385	0.674881	0.699281	0.820032	0.247977	0.2055	-0.111037
			Std.err	0.078	0.061	0.037	0.049	0.068	0.056	0.044	0.047	0.046	0.057	0.055	0.036	0.06	0.034	0.078	0.064	0.037	0.074	0.047	0.044	0.058	0.052
		Longlin	Proportion	-0.188401	-0.150762	-0.199845	-0.130945	-0.0975289	-0.140529	-0.11794	-0.0662352	-0.108658	-0.1297	-0.154131	-0.235323	-2.25715	-0.189759	0.161485	-0.269785	-0.19608	-0.173457	0.339756	0.474029	0.438803	0.304157
			Std.err	0.033	0.072	0.07	0.079	0.045	0.037	0.061	0.061	0.078	0.07	0.065	0.039	0.852	0.072	0.043	0.042	0.065	0.077	0.038	0.035	0.049	0.045
		HNL.Main	Proportion	0.593937	0.815555	0.806101	0.776029	0.800484	0.759286	0.750602	0.706854	0.761594	0.816851	0.818147	1.37968	3.60801	0.6914	0.468768	0.7034	0.521198	0.474176	-0.159788	0.277994	0.356697	0.80688
			Std.err	0.059	0.04	0.04	0.063	0.032	0.075	0.04	0.054	0.049	0.069	0.049	0.037	1.048	0.066	0.047	0.045	0.041	0.061	0.058	0.038	0.074	0.055
		p-value		0.000332037	2.58587e-05	4.6361e-06	1.01069e-05	3.22601e-05	6.19257e-06	5.44406e-05	3.12318e-06	8.51949e-07	3.48771e-05	5.6022e-06	8.35131e-18	9.30021e-25	9.46597e-06	0.00947777	0.00440152	0.000941343	2.21557e-06	4.08464e-11	9.26334e-05	2.01261e-05	4.06674e-18
	Qihe, Longlin, HNL.Main	Qihe	Proportion	0.146707	0.289939	0.189834	0.222152	0.212729	0.231653	0.268779	0.25736	0.220884	0.220923	0.265721	-0.138019	-0.208204	0.114129	-0.135013	0.192783	0.132662	0.149846	-0.289651	0.414385	0.351279	0.475547
			Std.err	0.062	0.064	0.092	0.097	0.058	0.084	0.079	0.055	0.064	0.106	0.109	0.059	0.085	0.064	0.077	0.08	0.086	0.062	0.099	0.082	0.063	0.055
		Longlin	Proportion	-0.1667	-0.106206	-0.0557993	-0.0771908	-0.030471	-0.0900825	-0.0462165	-0.110998	-0.0540671	-0.0614217	-0.0508658	-1.21831	-2.30801	-0.0121487	-0.00344005	-0.000208749	-0.0115629	-0.00216663	1.77623	0.546042	0.584929	0.887923
			Std.err	0.054	0.015	0.026	0.071	0.01	0.027	0.04	0.029	0.05	0.027	0.057	0.902	1.041	0.011	0.027	0.071	0.044	0.055	0.409	0.06	0.016	0.005
		HNL.Main	Proportion	1.01999	0.816267	0.865965	0.855038	0.817742	0.85843	0.777437	0.853638	0.833183	0.840498	0.785145	2.35633	3.51621	0.898019	1.13845	0.807426	0.878901	0.852321	-0.486576	0.0395732	0.0637918	-0.36347
			Std.err	0.065	0.084	0.068	0.109	0.072	0.074	0.091	0.062	0.078	0.094	0.107	0.908	1.176	0.108	0.052	0.098	0.085	0.104	0.065	0.079	0.095	0.075
		p-value		6.68719e-08	5.97928e-07	3.586e-07	8.31014e-09	1.09987e-08	3.25431e-07	8.20603e-07	4.90635e-07	1.79031e-08	3.24861e-07	7.90747e-07	4.07404e-19	3.48707e-30	5.13046e-11	7.03273e-13	1.91578e-11	4.83915e-12	8.58288e-12	9.76182e-24	9.51574e-07	5.3457e-07	2.73842e-10
