# Supplementary material for: Tracing Bai-Yue Ancestry in Aboriginal Li People on Hainan Island
Source: Mol Biol Evol. 2022 Sep 29;39(10):msac210. doi: 10.1093/molbev/msac210 (PMC9585476; doi:10.1093/molbev/msac210)
Supplement: msac210_Supplementary_Data [file msac210_supplementary_data.zip › Table S9.xlsx]

## Sheet: Table S9
SampleID	Date	Latitude	Longitude	Country	Region	SNP Number for f3	Reference
Qihe3	11747–11356 calBP	25.4	117.6	China.Fujian	EastAsia	77066	1
Dushan4_1	8974–8593 calBP	23.6	107.13	China.Guangxi	EastAsia	72736	1
Baojianshan5_ M1	8335–6400 calBP	22.34	106.85	China.Guangxi	EastAsia	95620	1
LD2	7590–7560 calBP	26.3	120.2	China.Fujian	EastAsia	103912	2
L5705	4419–4246 calBP	26.2	119.1	China.Fujian	EastAsia	59178	2
L7415	4419–4246 calBP	26.1	119.2	China.Fujian	EastAsia	50679	2
I0627	2133–1892 calBCE	20.1333	105.983	Vietnam	SoutheastAsia	104436	3
I10973	2200–1600 BCE	20.1333	105.983	Vietnam	SoutheastAsia	101710	3
I0626	2200–1600 BCE	20.1333	105.983	Vietnam	SoutheastAsia	101980	3
I2726	2200–1600 BCE	20.1333	105.983	Vietnam	SoutheastAsia	95233	3
I1137	1882–1742 calBCE	20.1333	105.983	Vietnam	SoutheastAsia	85829	3
I1135	1876–1687 calBCE	20.1333	105.983	Vietnam	SoutheastAsia	96423	3
I13692	1–800 CE	24.3278	121.766	China.Taiwan	EastAsia	99256	4
I13694	1–800 CE	24.3278	121.766	China.Taiwan	EastAsia	99540	4
I14937	1–800 CE	24.3278	121.766	China.Taiwan	EastAsia	104453	4
I15162	1–800 CE	24.3278	121.766	China.Taiwan	EastAsia	86579	4
BandaKD11	1467–1307 calBP	24.05	107.5	China.Guangxi	EastAsia	68501	1
LadaKH01	1467–1307 calBP	24	107.6	China.Guangxi	EastAsia	95909	1
ShenxianKP09	1350–1278 calBP	23.31	107.59	China.Guangxi	EastAsia	79124	1
HuatuyanNL21	495–315 calBP	25.1	107.66	China.Guangxi	EastAsia	60399	1
HuaqiaoNL26	513–325 calBP	25.11	107.66	China.Guangxi	EastAsia	95681	1
References:
1. Wang, T.Y. et al. Human population history at the crossroads of East and Southeast Asia since 11,000 years ago. Cell 184, 3829-+, 2021.
2.Yang, M. A. et al. Ancient DNA indicates human population shifts and admixture in northern and southern China. Science 369, 282-+, 2020.
3.Lipson, M. et al. Ancient genomes document multiple waves of migration in Southeast Asian prehistory. Science 361, 92-95, 2018.
4.Wang, C. C. et al. Genomic insights into the formation of human populations in East Asia. Nature 591, 413-+, 2021.
